# Supplementary material for: Altered estradiol-dependent cellular Ca2+ homeostasis and endoplasmic reticulum stress response in Premenstrual Dysphoric Disorder
Source: Mol Psychiatry. 2021 May 25;26(11):6963–74. doi: 10.1038/s41380-021-01144-8 (PMC8613306; doi:10.1038/s41380-021-01144-8)
Supplement: Supplementary file 1 — Supplemental Tables [file 41380_2021_1144_MOESM1_ESM.xlsx]

## Sheet: Readme
Supplemental Tables
Table S1	Demographics of women contributing LCLs for each study component
Table S2	Diagnosis x hormone treatment interaction on module eigengene expression.
Table S3	Top 20 GSEA results for 4 modules with eigengenes showing diagnosis x hormone interaction.
Table S4	EdgeR outpt for E2-DRG's
Table S5	EdgeR outpt for P4-DRG's
Table S6	Repeated measures ANOVA analysis of Tg challenge experiments showing blunted XBP1 splicing in PMDD.
Table S7	Leading edge analysis of top 20 Magenta module GSEA GO terms
Table S8	Enrichr analysis of Magenta LEA genes

## Sheet: Table S1
Supplemental Table S1.
Demographics of women contributing LCL cell lines for each study component
RNAseq experiments	Controls (n = 9)	PMDD (n = 10)	P-value
Race/Ethnicity	4 Caucasian	6 Caucasian	0.83
	5 Black/African-American	4 Black/African-American
Age	36.9 (6.5)	40.6 (5.7)	0.21
BMI	27.8 (7.4)	27.2 (4.6)	0.85
Parity	1.2 (1.5)	1.7 (1.4)	0.48
Prior psychiatric history	0 Prior MDE	4 Prior MDE	0.1
	9 No prior hx	5 No prior hx
Prior treatment history	0 Prior SSRI use	3 Prior SSRI use	0.25
	9 No prior tx	7 No prior tx
qPCR validation	Controls (n = 13)	PMDD (n = 13)	P-value
Race/Ethnicity	10 Caucasian	11 Caucasian	0.5
	2 Black/African-American	1 Black/African-American
	1 Asian	1 Unknown
Age	29.6 (6.4)	38.9 (4.3)	0.0003*
BMI	22.5 (3.6)	22.9 (2.4)	0.81
Parity	0.7 (1.2)	0.9 (1.2)	0.85
Prior psychiatric history	0 Prior MDE	1 Prior MDE	1
	13 No prior hx	12 No prior hx
Prior treatment history	0 Prior SSRI use	1 Prior SSRI use	1
	13 No prior tx	12 No prior tx
Tg challenge assays	Controls (n = 6)	PMDD (n = 7)	P-value
Race/Ethnicity	5 Caucasian	2 Caucasian	0.16
	1 Black/African-American	5 Black/African-American
Age	36.2 (9.2)	37.0 (6.3)	0.86
BMI	26.4 (9.4)	28.9 (5.5)	0.6
Parity	1.8 (1.5)	1.3 (1.0)	0.46
Prior psychiatric history	0 Prior MDE	3 Prior MDE	0.24
	6 No prior hx	4 No prior hx
Prior treatment history	0 Prior SSRI use	0 Prior SSRI use	1
	6 No prior tx	7 No prior tx
Included in RNAseq?	4 Yes	5 Yes	1
	2 No	2 No

## Sheet: Table S2
Supplemental Table S2. Diagnosis x hormone treatment interaction on module eigengene expression.
	Two-way ANOVA Results (Pr > F)
Module Eigengene	Diagnosis	Hormone Treatment	Interaction	E2-DRG enrichment	P4-DRG enrichment
MEbrown	0.000406	0.35	0.000319	4.35388	1.90431
MEpink	0.0124	0.0683	0.00193	3.37238	1.48132
MEturquoise	0.00637	0.00356	0.0292	2.64477	1.47832
MEmagenta	0.117	0.231	0.0321	0.638247	0.416112
MEnavajowhite2	0.64	0.0334	0.0775	2.82845	3.96126
MElightcyan	0.197	0.424	0.0849	0.0394964	0.124459
MEpurple	0.247	0.305	0.0871	0.27573	0.260659
MEblack	0.172	0.537	0.105	0.283761	0.319346
MEblue	0.00173	1.38e-05	0.128	1.21369	2.17908
MEred	0.401	0.00889	0.128	2.73518	1.66222
MEsteelblue	0.207	0.471	0.137	0	0
MElightpink4	0.27	0.506	0.217	1.16245	1.04658
MEgrey60	0.157	0.115	0.219	0.291441	0.393587
MEcoral1	0.402	0.186	0.287	0	0
MEbisque4	0.343	0.141	0.289	0	0.657853
MEtan	0.547	0.0906	0.297	0.0624516	0.29519
MEdarkseagreen4	0.288	0.148	0.316	0.208767	1.31571
MElightcyan1	0.211	0.367	0.324	0	0.29331
MEskyblue2	0.0867	0.0043	0.33	0.310929	1.95956
MEsalmon4	0.346	0.173	0.344	0	0
MEdarkorange	0.233	0.351	0.345	0.0577615	0.728058
MEyellowgreen	0.234	0.312	0.346	0	0
MEplum2	0.206	0.379	0.354	0.119784	0.754913
MEivory	0.371	0.549	0.355	0	0
MElavenderblush3	0.232	0.372	0.365	0	0
MEdarkturquoise	0.319	0.162	0.371	0.0529481	0
MEdarkgreen	0.454	0.437	0.372	0.0521917	0
MEorange	0.341	0.146	0.373	0	0.725192
MEpaleturquoise	0.19	0.333	0.38	0.0753282	0
MEsalmon	0.216	0.296	0.382	0.197482	0.311147
MEroyalblue	0.317	0.41	0.389	0.0471409	0.148547
MEyellow4	0.0985	0.0108	0.406	0.310929	0.979781
MEantiquewhite4	4.97e-07	0.036	0.416	2.32971	4.67171
MElightyellow	0.475	0.192	0.417	0.0436229	0.137462
MEsaddlebrown	0.26	0.26	0.419	0.127075	0
MEsienna3	0.33	0.169	0.424	0	0.520335
MEpalevioletred3	0.249	0.41	0.435	0	0
MEmediumpurple3	0.28	0.523	0.447	0.0902078	0.284257
MEdarkslateblue	0.488	0.594	0.448	0	0
MEplum1	0.196	0.35	0.456	0	0
MEbrown4	0.222	0.38	0.459	0	0
MEhoneydew1	0.00585	0.537	0.488	0.498193	1.04658
MEviolet	0.291	0.288	0.492	0	0
MEdarkorange2	0.245	0.535	0.503	0.207286	0
MEgreenyellow	0.372	0.238	0.507	0.0589261	0.185684
MEgrey	0.882	0.435	0.541	0.29463	1.57832
MEfloralwhite	0.39	0.264	0.545	0.101484	0
MEdarkolivegreen	0.124	3.48e-05	0.551	0.953065	5.25567
MEskyblue3	0.405	0.265	0.552	0.0844721	0
MEyellow	0.181	0.446	0.561	0.164535	0.75414
MEmaroon	0.415	0.392	0.565	0	0
MEmidnightblue	0.44	0.472	0.573	0.0352137	0.221926
MEthistle2	0.382	0.321	0.576	0	0
MEcyan	0.295	7.34e-09	0.577	1.54568	1.99253
MEthistle1	0.37	0.347	0.577	0	1.70554
MEskyblue	0.194	0.374	0.58	0.121781	0.383747
MEdarkred	0.175	0.556	0.602	0.0510967	0.161013
MEwhite	0.121	0.285	0.608	0.718705	1.88728
MEorangered4	0.431	0.348	0.632	0	0
MElightgreen	0.587	0.138	0.637	0.549068	0.532366
MEdarkmagenta	0.493	0.425	0.642	0	0
MEmediumorchid	0.226	0.0573	0.643	1.34895	4.25074
MEgreen	0.0152	0.000178	0.651	0.476533	1.75189
MEdarkgrey	0.29	0.593	0.677	0.161775	0.33985
MElightsteelblue1	0.43	0.313	0.687	0.0924916	0.582907
MEcoral2	0.109	0.851	0.725	0.885677	2.09317

## Sheet: Table S3
Table S3. Top 20 GSEA results for 4 modules with eigengenes showing diagnosis x hormone interaction.
Turquoise
GO Term	Size	ES	NES	NOM p-val	FDR q-val
Ubiquitin-like protein specific protease activity	34	0.534357	2.82077	0	0
Protein modification by small protein removal	35	0.519094	2.73294	0	0
Cysteine type endopeptidase activity	15	0.658009	2.61811	0	0
Thiol-dependent ubiquitin specific protease activity	25	0.556083	2.60618	0	0
Chromosome telomeric region	38	0.487227	2.58102	0	0
Cysteine type peptidase activity	40	0.478227	2.57965	0	0
Protein modification by small protein conjugation or removal	203	0.340129	2.56199	0	0.000285973
Protein catabolic process	133	0.345288	2.48544	0	0.000623232
Nuclear chromosome telomeric region	27	0.507648	2.47845	0	0.00066631
Chromosomal region	84	0.378679	2.47268	0	0.000599679
Positive regulation of chromosome organization	29	0.492953	2.4659	0	0.000635019
DNA replication	40	0.449046	2.44249	0	0.000829805
Chromosome	174	0.331446	2.4115	0	0.0012258
Regulation of DNA replication	31	0.466657	2.39159	0	0.00128117
Nuclear chromosome	81	0.359234	2.34337	0	0.00272328
Regulation of chromosome segregation	29	0.471538	2.29016	0	0.00517029
Chromosome organization	178	0.309583	2.28986	0	0.00492451
Regulation of chromosome organization	56	0.380912	2.27228	0	0.00559059
RNA splicing	73	0.354579	2.24957	0	0.00644727
Regulation of telomere maintenance	16	0.560714	2.2315	0	0.00781888
Brown
GO Term	Size	ES	NES	NOM p-val	FDR q-val
Positive regulation of MAPK cascade	22	0.533848	2.4749	0	0.0168234
Regulation of MAPK cascade	31	0.463185	2.44192	0	0.0115622
Positive regulation of locomotion	15	0.586122	2.41565	0	0.00877888
GTPase binding	24	0.473854	2.354	0	0.0123854
Enzyme binding	113	0.306662	2.32408	0	0.0133069
Positive regulation of protein modification process	56	0.349792	2.21132	0.00107066	0.0350125
Positive regulation of protein serine threonine kinase activity	16	0.526024	2.1838	0.00127877	0.0390526
Regulation of protein modification process	96	0.298861	2.17289	0	0.0375955
Positive regulation of phosphorus metabolic process	45	0.357718	2.15441	0	0.0403353
Kinase binding	39	0.370374	2.07303	0.00113895	0.0697077
Regulation of chromosome organization	16	0.503909	2.06885	0.00382166	0.0652832
Positive regulation of catalytic activity	84	0.289815	2.0485	0.00104167	0.0712076
Ubiquitin ligase complex	18	0.46868	2.0369	0	0.0723046
Positive regulation of organelle organization	37	0.36155	2.03575	0.00114811	0.0678951
Positive regulation of cell adhesion	18	0.466299	1.99801	0.0064433	0.0860029
Adenyl nucleotide binding	116	0.26651	1.99129	0	0.0846489
Regulation of organelle organization	77	0.285858	1.97553	0.00209205	0.0902495
Ribonucleotide binding	138	0.254146	1.96872	0.00101833	0.0896323
Regulation of MAP kinase activity	18	0.45434	1.96718	0	0.0858023
Positive regulation of kinase activity	21	0.433284	1.9637	0.00125	0.0838837
Pink
GO Term	Size	ES	NES	NOM p-val	FDR q-val
Mitochondrion organization	66	0.33	2.12	0	0.313
Translational elongation	22	0.43	2	0.00371	0.455
Cellular response to stress	85	0.29	1.99	0.0021	0.35
Organelle inner membrane	63	0.31	1.98	0	0.276
Regulation of cell growth	16	0.47	1.94	0.00759	0.313
Mitochondrial envelope	77	0.29	1.92	0.00105	0.294
Cellular protein complex disassembly	22	0.41	1.92	0.00367	0.263
Cellular component disassembly	38	0.35	1.92	0.00225	0.235
Envelope	92	0.27	1.89	0.00207	0.263
Regulation of cellular component biogenesis	17	0.45	1.87	0.005	0.262
Translational termination	20	0.42	1.87	0.00501	0.238
Macromolecular complex disassembly	24	0.4	1.87	0.0106	0.233
Mitochondrial translation	21	0.41	1.86	0.00236	0.217
Regulation of growth	20	0.42	1.85	0.0121	0.223
Cellular response to cytokine stimulus	42	0.32	1.79	0.0156	0.318
Nucleoside triphosphate metabolic process	32	0.34	1.78	0.0103	0.314
Mitochondrial part	93	0.26	1.78	0.0124	0.305
Mitochondrion	139	0.24	1.77	0.00304	0.317
Proteolysis	43	0.31	1.76	0.0177	0.303
Oxidative phosphorylation	18	0.4	1.76	0.0153	0.296
Magenta
GO Term	Size	ES	NES	NOM p-val	FDR q-val
Synaptic membrane	17	0.54	2.2	0	0.1
Neuron part	48	0.38	2.12	0	0.103
Cell-cell signaling	26	0.44	2.08	0.00113	0.0967
Neuron differentiation	20	0.47	2.08	0.00119	0.0728
Axon	15	0.51	1.98	0.00507	0.122
Modulation of synaptic transmission	16	0.5	1.98	0	0.108
Postsynapse	18	0.46	1.95	0.00245	0.116
Enzyme-linked receptor-protein signaling pathway	18	0.46	1.93	0.00488	0.114
Synapse part	30	0.39	1.9	0.00451	0.136
Neuron projection	39	0.36	1.89	0.00761	0.127
Plasma membrane protein complex	19	0.45	1.89	0.00716	0.118
Synaptic signaling	21	0.42	1.87	0.00478	0.121
Regulation of nervous system development	31	0.37	1.86	0.00672	0.121
Neuron development	16	0.47	1.86	0.00739	0.113
Cell morphogenesis involved in differentiation	17	0.45	1.81	0.0135	0.15
Signal transducer activity	34	0.35	1.8	0.00663	0.151
Plasma membrane region	34	0.35	1.8	0.00775	0.149
Positive regulation of cellular component organization	24	0.38	1.77	0.00582	0.163
Neurogenesis	41	0.32	1.73	0.0154	0.203
G protein-coupled receptor signaling pathway	27	0.36	1.72	0.0157	0.209

## Sheet: Table S4
Table S4. EdgeR output for significant E2-DRGs
	logFC	logCPM	F	PValue	FDR
NUCB1	-2.23566	5.31357	28.9891	4.28137e-05	0.237503
DST	1.33906	8.51635	24.1272	0.000117056	0.237503
MDH2	-1.52785	7.48648	23.0656	0.000148211	0.237503
PPP2R5D	-1.81675	4.61197	22.2721	0.000177557	0.237503
DHCR7	-1.70896	4.91168	21.9535	0.000191121	0.237503
GCC2	1.91968	7.05403	21.5608	0.000209456	0.237503
GOLGB1	1.44549	7.27993	20.5651	0.000265393	0.237503
GPI	-1.4196	8.21531	20.2887	0.000283747	0.237503
PTP4A3	-1.82748	4.98728	20.2615	0.00028563	0.237503
SLC35A4	-1.77056	5.20067	19.8667	0.000314566	0.237503
FNIP1	0.978184	6.97197	19.74	0.000324539	0.237503
PPP1R14B	-1.31935	5.49356	19.3977	0.000353274	0.237503
RNPEP	-1.56056	4.71905	19.2473	0.000366794	0.237503
KMT2E	1.30705	6.23216	19.081	0.000382416	0.237503
UFL1	1.29452	6.17037	18.45	0.000448842	0.237503
ARID2	1.21959	6.47872	18.2769	0.000469245	0.237503
ALDOC	-1.23794	7.57366	18.2144	0.000476859	0.237503
TRAP1	-1.45524	6.81452	17.7593	0.000536701	0.237503
ILF3	-1.14818	7.22514	17.7424	0.000539075	0.237503
SIGMAR1	-2.75654	3.16962	17.5555	0.000566186	0.237503
MARCKSL1	-1.87636	6.70151	17.4972	0.000574949	0.237503
DUSP2	-1.92084	7.65184	17.4473	0.000582571	0.237503
HIVEP1	1.11734	6.49001	17.2826	0.000608535	0.237503
NACC1	-1.8339	5.36867	16.9721	0.000661072	0.237503
IDH2	-1.03577	7.57336	16.6682	0.000717454	0.237503
GRN	-1.91518	6.9193	16.6279	0.000725317	0.237503
MAP3K11	-1.90173	4.41443	16.2552	0.000802863	0.237503
DOPEY1	1.1048	5.70982	16.0556	0.000848182	0.237503
HIST1H2BC	-1.12423	7.18363	16.0407	0.00085168	0.237503
TNPO1	1.06101	8.11372	16.0045	0.000860231	0.237503
GUCD1	-1.39708	6.19149	15.7629	0.000919903	0.237503
BCKDHA	-1.81276	5.73626	15.7027	0.00093546	0.237503
USP34	1.12458	8.39735	15.6863	0.000939752	0.237503
RSF1	1.15217	6.16202	15.6512	0.000949027	0.237503
RBM25	1.13793	6.28006	15.639	0.000952268	0.237503
BCKDK	-1.60487	4.27119	15.5832	0.000967267	0.237503
PYGO2	-1.30308	4.68724	15.5176	0.000985224	0.237503
NIPBL	1.05248	7.95996	15.4303	0.00100971	0.237503
TUFM	-1.37518	6.25479	15.4015	0.00101796	0.237503
RICTOR	0.986348	7.1393	15.2525	0.00106173	0.237503
ZNF37A	1.47728	5.56316	15.1338	0.00109814	0.237503
LINC00381	5.17653	3.85667	15.0741	0.00111695	0.237503
CWF19L2	1.12933	5.30371	15.0663	0.00111945	0.237503
ZNF507	1.28483	5.7032	15.0633	0.0011204	0.237503
CALML4	1.62156	4.31977	14.5191	0.00131035	0.237503
ASPM	1.73498	6.52738	14.4551	0.00133497	0.237503
STK25	-1.56576	5.26137	14.2899	0.00140095	0.237503
CEP83	1.89212	5.23129	14.2859	0.00140259	0.237503
QSER1	1.29434	6.30056	14.28	0.00140502	0.237503
SCYL3	1.32614	4.95638	14.2278	0.0014267	0.237503
CD83	-1.49879	5.19703	14.2118	0.00143341	0.237503
ALYREF	-1.04528	5.67831	14.1586	0.00145598	0.237503
NRARP	-2.67111	2.96419	14.0045	0.00152367	0.237503
PIF1	-1.89659	4.26831	13.959	0.00154432	0.237503
ZDBF2	1.29791	6.84866	13.9068	0.00156841	0.237503
PPP1R12A	0.968982	7.40522	13.8569	0.00159186	0.237503
MACF1	1.07985	8.42581	13.8296	0.00160481	0.237503
DMXL2	1.51636	5.73993	13.822	0.00160845	0.237503
CHCHD10	-1.25453	5.45358	13.8126	0.00161295	0.237503
BIRC6	0.881147	8.91276	13.8028	0.00161766	0.237503
RPAP2	1.09627	5.26245	13.8013	0.00161839	0.237503
DNM1L	1.15661	7.49338	13.7602	0.00163835	0.237503
AFF1	0.952366	7.65716	13.7432	0.0016467	0.237503
SMARCD2	-1.14248	5.83954	13.6609	0.00168768	0.237503
TRIM26	-1.06139	5.35242	13.6413	0.00169763	0.237503
ZNF91	1.34731	5.69192	13.6294	0.00170367	0.237503
MPHOSPH9	1.11563	6.43663	13.6162	0.00171042	0.237503
ARL2	-2.00502	4.25152	13.6102	0.0017135	0.237503
WARS	-1.30236	8.07269	13.6052	0.00171612	0.237503
BCL2L1	-1.8943	3.76066	13.5644	0.00173723	0.237503
TJAP1	-2.33891	3.43564	13.4027	0.00182398	0.237503
HDGF	-0.999172	6.6784	13.3378	0.00186013	0.237503
SLTM	1.42175	6.11448	13.322	0.00186904	0.237503
LRBA	0.970079	8.58023	13.2443	0.00191363	0.237503
THAP4	-1.87831	4.55706	13.201	0.001939	0.237503
NFKB2	-1.68837	7.58005	13.1887	0.00194627	0.237503
TAGLN2	-0.958399	8.30864	13.1812	0.00195071	0.237503
AKAP11	1.01039	7.76725	13.1598	0.00196346	0.237503
YTHDC2	1.09714	6.12114	13.1209	0.00198693	0.237503
SH2B1	-1.88965	4.01281	13.1157	0.00199007	0.237503
ERGIC2	1.08747	5.78567	13.0242	0.00204653	0.237503
FER	1.09316	6.05403	12.9673	0.00208256	0.237503
ELK4	1.07842	7.26691	12.9542	0.00209098	0.237503
ARSA	-2.21469	3.80561	12.9269	0.00210857	0.237503
ASF1B	-2.15697	4.64099	12.9216	0.00211203	0.237503
ZNF83	1.50464	5.25009	12.9162	0.00211555	0.237503
IP6K1	-1.60906	4.77597	12.9064	0.00212191	0.237503
SRM	-1.5495	4.90011	12.8501	0.00215904	0.237503
UTRN	1.18507	6.74033	12.8428	0.00216389	0.237503
RMI1	2.12639	4.09696	12.7575	0.00222161	0.237503
ZNF43	1.37187	4.81344	12.7548	0.00222348	0.237503
CXorf23	2.57844	3.66073	12.7382	0.00223496	0.237503
KIAA1109	1.13062	7.2315	12.6725	0.00228091	0.237503
PPP2R5E	1.28889	6.55534	12.5781	0.00234885	0.237503
SNORD38A	-2.09368	5.85657	12.5733	0.00235236	0.237503
RBM39	0.886007	8.03653	12.5069	0.0024016	0.237503
FHOD1	-1.71088	4.47395	12.4794	0.00242229	0.237503
U2AF1	-0.969176	5.4306	12.4549	0.00244097	0.237503
MYCBP2	0.873013	8.29477	12.4112	0.00247454	0.237503
FLAD1	-1.71293	4.6355	12.3905	0.00249067	0.237503
WAS	-1.80901	4.7457	12.3893	0.00249158	0.237503
CEP350	0.91415	7.41128	12.3743	0.00250335	0.237503
ATP6V1F	-1.13672	5.07856	12.3194	0.00254689	0.237503
NXT2	1.35378	4.91105	12.2658	0.00259026	0.237503
ADNP	1.17357	7.41553	12.2239	0.00262469	0.237503
SPN	-1.12455	6.94776	12.1974	0.00264678	0.237503
BRCA2	1.22166	6.30599	12.1579	0.00268001	0.237503
HM13	-1.50041	5.04495	12.15	0.00268671	0.237503
ZEB1	0.84332	6.41288	12.0355	0.00278608	0.237503
NHP2	-1.23826	5.39556	12.03	0.00279097	0.237503
SASS6	1.22167	4.67545	12.0137	0.00280549	0.237503
ARFGEF2	0.774184	6.914	11.9875	0.00282893	0.237503
IRAK4	0.880158	6.00898	11.9804	0.00283536	0.237503
DUS1L	-1.59212	5.32464	11.9746	0.00284058	0.237503
GGA1	-1.5301	4.8679	11.9318	0.0028796	0.237503
CENPF	1.69854	6.78672	11.9198	0.00289071	0.237503
TRAF7	-1.46114	6.00793	11.8874	0.00292081	0.237503
CCDC85B	-1.83878	4.98825	11.8759	0.00293152	0.237503
NEMF	1.25205	6.30764	11.8349	0.0029703	0.237503
LRRC59	-0.972699	5.24412	11.8104	0.00299368	0.237503
DYNLRB1	-1.3448	4.95874	11.7956	0.00300787	0.237503
EEA1	1.24185	7.24283	11.7555	0.00304693	0.237503
CENPJ	1.26632	5.02696	11.7159	0.00308593	0.237503
GTF2A1	0.998077	6.24915	11.6959	0.00310584	0.237503
RAD50	1.27422	7.50807	11.6308	0.00317173	0.237503
SCAMP2	-1.32608	5.05274	11.6191	0.00318377	0.237503
TPR	1.13996	8.07514	11.5835	0.00322067	0.237503
CCAR1	0.980659	6.38618	11.5802	0.00322405	0.237503
CASC4	0.879531	6.08252	11.5749	0.0032296	0.237503
EP300	1.14354	6.25689	11.5674	0.00323744	0.237503
FBXO11	1.09738	6.27998	11.5637	0.00324128	0.237503
UBXN6	-1.52981	5.27124	11.4635	0.0033484	0.237503
AEBP2	1.27223	6.54622	11.4435	0.00337024	0.237503
TMOD3	0.803634	6.35292	11.4316	0.00338339	0.237503
SETD6	1.59003	3.52611	11.4229	0.00339298	0.237503
MON2	1.19454	6.59083	11.417	0.00339948	0.237503
B4GALT2	-2.20788	3.76803	11.41	0.00340726	0.237503
IL4I1	-1.43021	5.60376	11.3969	0.0034218	0.237503
GSTP1	-1.27765	7.92607	11.3907	0.00342871	0.237503
SCARNA14	-3.78681	4.00632	11.5903	0.00343712	0.237503
NUP93	-1.05251	5.46595	11.3828	0.00343755	0.237503
CEP170	0.906778	6.87718	11.3716	0.00345017	0.237503
WRAP73	-1.22922	4.30401	11.362	0.00346099	0.237503
FADS2	-1.36454	6.4632	11.3514	0.00347295	0.237503
KAT6A	1.03646	6.17759	11.3359	0.00349061	0.237503
NDUFV1	-1.53807	6.3337	11.3018	0.00352969	0.237503
UBL3	0.991716	5.55491	11.2933	0.00353947	0.237503
USP24	0.970039	6.6728	11.2617	0.00357629	0.237503
RINL	-1.19351	4.99898	11.253	0.00358657	0.237503
DNAJC30	-2.3371	3.12742	11.2493	0.00359089	0.237503
LAMTOR4	-1.35408	5.24298	11.2284	0.0036156	0.237503
SACS	1.05294	7.66212	11.2282	0.00361583	0.237503
ZFC3H1	1.08963	7.35998	11.2275	0.00361671	0.237503
XRCC1	-1.53283	4.41302	11.1783	0.00367553	0.237503
HN1L	-0.814733	6.13394	11.1736	0.00368127	0.237503
DHX34	-1.74904	3.77291	11.164	0.00369287	0.237503
SYNCRIP	0.880321	7.46552	11.144	0.0037173	0.237503
YDJC	-1.80299	4.10372	11.125	0.00374062	0.237503
LY75	0.993634	5.91499	11.101	0.00377031	0.237503
RHOT2	-1.80089	4.75333	11.0815	0.00379465	0.237503
SDF4	-1.27769	5.52398	11.0799	0.0037967	0.237503
CEP57L1	1.42556	4.19756	11.0347	0.00385374	0.237503
ERBB2IP	1.13929	8.64437	10.9987	0.00389991	0.237503
MVD	-1.78013	4.97996	10.967	0.00394109	0.237503
TBL2	-1.1864	4.36032	10.9507	0.00396254	0.237503
TBC1D32	1.65109	4.82822	10.9437	0.00397165	0.237503
CCM2	-0.946865	5.40955	10.9403	0.00397621	0.237503
ADAM22	1.45239	5.40306	10.9142	0.00401077	0.237503
MAP3K2	0.739123	6.90483	10.899	0.00403104	0.237503
POLR3K	-1.23632	4.36486	10.8941	0.00403761	0.237503
ACTB	-1.54772	11.3822	10.8818	0.00405428	0.237503
PANK4	-1.49367	4.42934	10.8607	0.00408283	0.237503
ZNF736	0.930876	5.7584	10.8596	0.00408422	0.237503
H2AFX	-1.52638	5.38033	10.8595	0.0040844	0.237503
TUBB4B	-1.07541	6.13228	10.8502	0.00409712	0.237503
KMT2C	0.939573	8.12935	10.8435	0.00410623	0.237503
FAM214A	1.13865	5.03298	10.8307	0.00412381	0.237503
PLOD3	-1.62331	4.03344	10.819	0.00413994	0.237503
NFAT5	1.06492	7.3643	10.8046	0.00415984	0.237503
PRRC2C	0.864705	7.8846	10.7692	0.0042094	0.237503
PRR14L	0.890678	6.61599	10.7567	0.004227	0.237503
MED16	-1.55262	4.56208	10.7551	0.00422925	0.237503
PCM1	0.854306	8.70571	10.75	0.0042364	0.237503
PIAS1	0.770599	6.49123	10.745	0.00424346	0.237503
ZNF292	1.03817	8.22558	10.7261	0.00427052	0.237503
PPP1R18	-1.1481	6.20462	10.7136	0.00428838	0.237503
BYSL	-1.70175	4.09893	10.6995	0.00430867	0.237503
SNHG15	-2.05604	4.50333	10.6924	0.00431891	0.237503
CPSF3L	-1.35733	5.49454	10.6719	0.00434879	0.237503
C5orf51	0.997076	4.79783	10.6595	0.00436687	0.237503
KIAA1551	1.14859	6.87482	10.6331	0.00440584	0.237503
MCM7	-0.975977	7.09899	10.6289	0.00441205	0.237503
LZTFL1	1.45769	5.62601	10.6235	0.00442004	0.237503
S1PR1	-1.17808	5.04102	10.6062	0.00444587	0.237503
ZDHHC20	0.833424	6.48406	10.5925	0.00446637	0.237503
AHCTF1	1.04579	6.26088	10.5801	0.00448512	0.237503
AGL	0.845983	6.70271	10.5329	0.00455693	0.237503
MRPL4	-1.67795	5.39004	10.532	0.0045583	0.237503
CBX6	-1.20486	6.64733	10.5203	0.00457646	0.237503
TAF10	-1.66776	5.26521	10.5035	0.00460245	0.237503
ANKRD12	1.00311	7.85414	10.5022	0.00460441	0.237503
MDM2	0.971659	8.4815	10.4961	0.00461405	0.237503
MYO9A	0.991643	6.56161	10.4844	0.00463231	0.237503
SERTAD1	-2.27635	3.0812	10.467	0.00465965	0.237734
CEP290	1.27087	6.17347	10.4216	0.00473178	0.238881
SPOPL	1.0134	7.0148	10.3739	0.00480899	0.238881
KNTC1	0.903026	7.42483	10.3733	0.00481009	0.238881
RSRC2	1.07413	5.74857	10.3453	0.00485598	0.238881
LSM4	-0.853333	6.33112	10.3376	0.00486879	0.238881
JMJD1C	1.00764	7.97623	10.3345	0.00487391	0.238881
FBXW7	0.730884	6.95594	10.3249	0.00488984	0.238881
TAF4B	0.871283	6.21856	10.3138	0.00490833	0.238881
VPS18	-1.24967	4.65723	10.2913	0.00494616	0.238881
SKIL	1.14214	6.24978	10.264	0.00499232	0.238881
MTCH2	-1.01159	5.00997	10.2248	0.00505965	0.238881
SIRT1	1.16094	5.39484	10.2147	0.00507724	0.238881
NAGA	-1.22379	5.06804	10.2139	0.00507859	0.238881
LSM14B	-1.14651	5.04125	10.209	0.00508702	0.238881
COL4A3BP	1.05044	6.11151	10.2044	0.0050951	0.238881
ZC3H6	0.929763	5.15204	10.2021	0.00509909	0.238881
TUBGCP6	-1.77191	4.70957	10.1996	0.00510342	0.238881
MAR1	0.820568	7.61471	10.1994	0.00510388	0.238881
PCBP2	1.00157	9.02533	10.1782	0.00514102	0.238881
PRMT1	-0.978628	7.62621	10.1781	0.00514117	0.238881
PPP5C	-0.992752	5.46789	10.1568	0.00517888	0.239563
PKN2	0.910161	6.35285	10.1354	0.00521699	0.239701
LY6E	-1.17022	6.81424	10.1293	0.00522791	0.239701
TRIM28	-0.987626	7.70094	10.1104	0.00526191	0.240202
RNH1	-1.45016	6.23584	10.0601	0.00535372	0.240913
ACTR1A	-0.965472	5.66798	10.0555	0.00536222	0.240913
PYCR1	-1.96237	6.10229	10.048	0.00537614	0.240913
SMG1	0.957823	8.15208	10.046	0.00537989	0.240913
HMGA1	-1.26595	7.41306	10.0098	0.00544746	0.240913
KIF21A	1.16978	6.6919	10.0055	0.00545555	0.240913
NKIRAS2	-1.94309	4.32599	10.0015	0.00546311	0.240913
BDP1	1.00351	6.9809	9.9677	0.00552715	0.240913
URM1	-1.28665	5.16123	9.96749	0.00552756	0.240913
GEN1	1.15927	5.28195	9.94347	0.00557366	0.240913
UBE2Z	-0.776823	7.15425	9.93924	0.00558182	0.240913
EBI3	-1.20284	7.09121	9.9306	0.00559854	0.240913
ASH1L	0.861445	7.27984	9.92671	0.00560608	0.240913
KIF3B	1.11679	5.3735	9.92189	0.00561544	0.240913
CNST	1.09171	5.92562	9.9138	0.0056312	0.240913
SSRP1	-0.664964	7.11299	9.90528	0.00564784	0.240913
ISG20	-1.51635	5.35621	9.87114	0.00571509	0.241923
TIA1	0.89364	6.25327	9.8658	0.0057257	0.241923
SHKBP1	-1.62974	5.381	9.85727	0.00574269	0.241923
MAD2L2	-1.60524	4.39373	9.84635	0.00576451	0.241923
COX8A	-1.32629	5.97811	9.82257	0.00581235	0.242952
MZT2A	-1.48978	4.6597	9.7953	0.00586777	0.244287
CEP63	1.29919	4.4854	9.77485	0.0059097	0.244844
COPS7A	-1.52864	5.02737	9.76204	0.00593614	0.244844
GVINP1	1.04465	5.54136	9.72266	0.00601828	0.244844
SIRT3	-2.36827	3.34184	9.70144	0.00606307	0.244844
RASA1	1.02536	6.37233	9.70087	0.00606429	0.244844
MRPL12	-1.25928	5.70181	9.69682	0.00607289	0.244844
RRP9	-1.1084	4.76045	9.69161	0.00608396	0.244844
PRKCH	0.995194	6.99563	9.68	0.00610871	0.244844
ARHGAP18	1.33121	6.2465	9.67814	0.00611269	0.244844
AKAP9	1.14735	7.32824	9.65664	0.00615886	0.244844
FSCN1	-1.44913	7.22374	9.65203	0.00616882	0.244844
DMAP1	-1.21218	4.38002	9.6473	0.00617905	0.244844
IER2	-1.68647	4.70512	9.60545	0.00627041	0.244844
PEG10	1.22024	5.64427	9.60404	0.00627353	0.244844
ARID4B	1.19847	6.53771	9.59537	0.00629265	0.244844
AP2M1	-0.91606	6.60361	9.5757	0.00633629	0.244844
SH3BGRL3	-1.31069	5.16518	9.55375	0.00638538	0.244844
CHMP1A	-1.32184	5.00289	9.5524	0.00638843	0.244844
TNF	-1.9318	5.23907	9.54957	0.00639478	0.244844
CNR1	-2.58382	2.90806	9.54602	0.00640278	0.244844
ZNF485	-1.47226	7.39987	9.5378	0.00642133	0.244844
TBK1	0.861135	6.6259	9.52303	0.00645482	0.244844
MMS19	-0.905653	6.25521	9.52101	0.00645941	0.244844
FBXL12	-1.99224	3.25105	9.50417	0.00649786	0.244844
PHIP	1.02172	8.02117	9.50338	0.00649968	0.244844
SMC3	0.940961	7.03257	9.49046	0.00652936	0.244844
MRPL47	1.22359	5.21696	9.48887	0.00653303	0.244844
SETD2	0.822632	7.66249	9.48592	0.00653984	0.244844
ANKRD46	1.35069	4.8667	9.46811	0.00658109	0.245049
GATAD2A	-1.14752	4.77006	9.46325	0.00659239	0.245049
LRP10	-1.79502	5.53125	9.43423	0.00666035	0.246694
SNORA11B	-4.27959	3.72688	9.55774	0.0067175	0.247164
NPC2	-1.2024	4.84329	9.40474	0.00673024	0.247164
MKI67	1.09038	7.30487	9.37989	0.00678977	0.247164
ING3	1.06351	4.89768	9.3778	0.0067948	0.247164
PHF6	0.913715	6.77243	9.37405	0.00680385	0.247164
FAM160B2	-1.83383	3.65828	9.36348	0.0068294	0.247164
RHOQ	0.991732	6.24622	9.35941	0.00683927	0.247164
ARFGAP1	-1.75871	4.88361	9.34314	0.00687888	0.247622
NELFB	-1.1362	4.97547	9.33469	0.00689955	0.247622
ABCB6	-1.42635	3.97219	9.31871	0.00693885	0.248177
VCPIP1	0.911563	6.32678	9.277	0.0070426	0.251025
NHLRC2	0.807292	6.84361	9.2466	0.00711932	0.25218
STK11	-1.32131	4.99839	9.2408	0.00713406	0.25218
SCAND1	-2.27668	3.5865	9.23545	0.00714768	0.25218
CTR9	0.838482	6.23921	9.22184	0.00718249	0.252232
ZNF800	0.996788	6.97547	9.21595	0.00719762	0.252232
SENP1	1.1157	6.31495	9.20193	0.00723375	0.252647
DOCK10	0.92623	7.15836	9.18098	0.00728815	0.253696
ZNF654	1.24275	5.67742	9.15205	0.007364	0.254846
CDC42SE2	0.880353	8.54003	9.1195	0.00745043	0.254846
NOP9	-1.1819	5.02226	9.09772	0.00750887	0.254846
POR	-1.16444	5.24793	9.09504	0.0075161	0.254846
RCC2	-0.735974	6.58108	9.08982	0.00753021	0.254846
PPP6R3	0.631262	7.10102	9.08172	0.00755215	0.254846
MFN2	-0.966155	5.91574	9.05758	0.00761798	0.254846
ZDHHC21	1.12329	6.51851	9.0455	0.00765115	0.254846
ZC3H13	1.24005	4.86343	9.03862	0.00767012	0.254846
HDHD2	1.388	4.07689	9.03578	0.00767797	0.254846
BOP1	-1.22298	5.47447	9.03284	0.00768612	0.254846
WBSCR16	-1.0627	5.40356	9.03048	0.00769263	0.254846
PIGK	1.06521	4.87489	9.0183	0.00772646	0.254846
ARHGAP15	0.958237	7.28323	9.01211	0.00774371	0.254846
CREBRF	1.02655	6.955	9.00522	0.00776298	0.254846
ZNF746	-1.87328	3.54761	8.99314	0.00779686	0.254846
PEX19	-0.704579	5.85698	8.98319	0.00782491	0.254846
RBAK	1.07612	5.7791	8.97867	0.0078377	0.254846
SPC25	1.74655	4.3887	8.97839	0.00783849	0.254846
CLOCK	1.06977	5.58312	8.9337	0.00796608	0.254846
DCUN1D1	1.07151	6.20478	8.92871	0.00798049	0.254846
PARP8	0.950278	6.68695	8.9241	0.0079938	0.254846
TRPM7	0.941124	8.1234	8.91002	0.00803465	0.254846
REV3L	0.987618	6.73809	8.89956	0.00806515	0.254846
IRF2BP2	0.94376	7.6568	8.89918	0.00806625	0.254846
SNORD91A	-3.6361	5.11507	9.03278	0.0080665	0.254846
FAM195A	-1.54278	4.41844	8.88743	0.00810067	0.254846
RPL18	-1.20725	9.45785	8.88501	0.00810778	0.254846
TBC1D17	-1.49802	3.98894	8.8848	0.00810841	0.254846
STAP1	1.04939	5.26665	8.88104	0.00811947	0.254846
HNRNPF	-0.628888	8.21837	8.87711	0.00813104	0.254846
SLC25A39	-1.83862	5.47361	8.8604	0.00818047	0.254846
ATAD2B	0.94465	6.38414	8.85728	0.00818974	0.254846
POLD1	-1.22745	5.15145	8.85704	0.00819046	0.254846
PARP10	-1.6369	5.46501	8.84726	0.00821959	0.254846
LRRC20	-1.75069	2.79788	8.84353	0.00823072	0.254846
HAUS5	-1.38024	4.0335	8.83667	0.00825128	0.254846
STK17A	0.830292	6.99036	8.83267	0.00826326	0.254846
CCL3	-1.64523	5.58879	8.82315	0.0082919	0.254846
WAC	0.754309	7.03353	8.81518	0.00831597	0.254846
UBE4A	0.888213	6.12307	8.81065	0.0083297	0.254846
MESDC1	-1.18031	4.36987	8.80409	0.0083496	0.254846
DUSP1	-1.74538	4.19979	8.79462	0.00837843	0.254969
HDHD3	-1.5761	3.46961	8.77989	0.00842347	0.254969
HSP90B1	0.88626	9.39891	8.76037	0.00848362	0.254969
MUC19	1.39994	4.74288	8.7535	0.00850491	0.254969
NR2C1	1.42582	5.02329	8.75338	0.00850527	0.254969
LAS1L	-1.05116	4.8179	8.74979	0.00851642	0.254969
RNMT	0.838873	6.68021	8.74679	0.00852574	0.254969
ITPR2	0.817425	7.61288	8.73913	0.00854961	0.254969
SNORD50A	-1.7485	4.43268	8.72873	0.00858211	0.255207
ARHGDIA	-1.62613	6.01591	8.70625	0.00865288	0.255434
DRG2	-0.988053	4.84204	8.70323	0.00866243	0.255434
ATM	0.836626	8.83769	8.7022	0.00866569	0.255434
HLA-H	-1.07442	6.8253	8.6928	0.00869554	0.255434
PWP2	-1.10112	4.83708	8.68749	0.00871244	0.255434
SIRT2	-1.30175	4.18401	8.66558	0.00878261	0.256193
KCNAB2	-1.27526	5.77719	8.66404	0.00878755	0.256193
MCM2	-0.976464	7.34446	8.64716	0.00884205	0.256394
GRM3	-3.58942	1.50552	8.64664	0.00884374	0.256394
N4BP2L2	1.17203	6.46995	8.60941	0.00896534	0.257545
FGFR1OP2	1.15401	6.9258	8.60563	0.0089778	0.257545
LIG1	-1.46433	4.88738	8.58744	0.00903801	0.257545
APOBEC3F	-1.30634	4.5438	8.58485	0.00904661	0.257545
TBL3	-1.31578	5.09696	8.56992	0.0090964	0.257545
ZNF526	-2.03988	3.52961	8.56117	0.00912573	0.257545
CAMSAP2	1.02584	6.06938	8.5601	0.00912933	0.257545
BCDIN3D	-2.05472	3.46315	8.54447	0.00918199	0.257545
MZB1	-1.4189	5.52771	8.54244	0.00918887	0.257545
VPS13C	0.814473	8.92809	8.54076	0.00919456	0.257545
DPH2	-1.17315	4.75734	8.53353	0.00921907	0.257545
CARM1	-1.16637	5.86785	8.53294	0.0092211	0.257545
ABCA12	2.89804	3.63419	8.52799	0.00923791	0.257545
CENPE	1.61743	6.25605	8.52418	0.00925089	0.257545
SCARNA17	-1.21008	4.83716	8.50912	0.00930242	0.257545
PIK3CD	-1.10552	7.05034	8.50908	0.00930257	0.257545
NOL12	-1.3109	3.59056	8.50864	0.00930408	0.257545
SLC39A7	-1.43125	4.61557	8.4911	0.00936448	0.258032
FRYL	0.78305	7.12757	8.48914	0.00937125	0.258032
GMFB	0.884779	6.27888	8.4672	0.00944753	0.25871
ZNF141	1.15787	5.0128	8.46193	0.00946596	0.25871
COPG1	-0.785907	6.8121	8.46064	0.00947045	0.25871
DPM2	-2.03269	3.19443	8.43592	0.00955746	0.259764
MIR663AHG	-1.94516	6.63418	8.42832	0.00958438	0.259764
CHD9	0.850277	7.37767	8.41729	0.00962363	0.259764
ICAM3	-1.39695	6.52568	8.4161	0.00962788	0.259764
TMF1	0.918855	6.77116	8.41	0.00964965	0.259764
DFFA	-1.02159	4.79717	8.40623	0.00966314	0.259764
GOLGA4	1.43849	7.4916	8.39905	0.00968889	0.259764
TBC1D15	0.951377	6.07828	8.3793	0.00976013	0.259764
NIT1	-1.65728	3.99666	8.36272	0.0098204	0.259764
C11orf30	1.12305	4.35868	8.36118	0.00982603	0.259764
ISOC2	-1.77103	4.10177	8.35828	0.00983661	0.259764
MBD3	-1.51382	4.81021	8.35292	0.00985625	0.259764
RNPS1	-0.791237	6.61864	8.34532	0.00988411	0.259764
LOC100335030	2.49931	3.18487	8.33702	0.00991465	0.259764
BSG	-1.08438	7.1864	8.33317	0.00992885	0.259764
MRPS34	-1.21295	5.18299	8.32819	0.00994728	0.259764
NKTR	0.854064	6.73963	8.30384	0.0100378	0.259764
IRF3	-1.69841	4.88617	8.28543	0.0101069	0.259764
NF1	0.785909	7.37235	8.28344	0.0101144	0.259764
RRP1	-1.58105	4.42268	8.28312	0.0101156	0.259764
DOCK9	1.28237	5.21436	8.28098	0.0101237	0.259764
SNORA52	-2.90149	6.67788	8.28006	0.0101272	0.259764
RB1CC1	0.845343	5.75942	8.25461	0.0102238	0.259764
TBC1D20	-1.27112	4.55596	8.23942	0.010282	0.259764
IL2RB	-0.986482	6.191	8.23605	0.0102949	0.259764
EXOSC5	-1.17539	5.21971	8.23488	0.0102994	0.259764
CSK	-1.01465	7.0162	8.22975	0.0103192	0.259764
FAM173A	-2.69023	2.73615	8.22342	0.0103436	0.259764
CD58	0.738415	6.98804	8.21854	0.0103626	0.259764
UGGT2	1.36432	5.49001	8.21738	0.010367	0.259764
IMP3	-0.893424	5.17427	8.21354	0.010382	0.259764
MAP3K1	0.845449	5.48626	8.21176	0.0103888	0.259764
GMCL1	1.38586	4.534	8.18591	0.0104899	0.259764
CTNNA1	0.921047	6.42604	8.1853	0.0104923	0.259764
BBS10	1.05632	4.40207	8.18083	0.0105099	0.259764
PHC3	0.902201	7.15108	8.1749	0.0105332	0.259764
TADA3	-1.19252	5.47026	8.1596	0.0105938	0.259764
ZFX	0.725424	6.98401	8.15928	0.0105951	0.259764
HLA-L	-1.71924	4.47543	8.1542	0.0106153	0.259764
PAPD4	0.797884	6.4679	8.15289	0.0106205	0.259764
ZNF655	0.837725	6.28545	8.15177	0.010625	0.259764
HLA-B	-0.996059	10.165	8.14864	0.0106375	0.259764
PPP2R1A	-1.20762	7.61071	8.1465	0.010646	0.259764
ZNF768	-1.45836	4.43185	8.14441	0.0106544	0.259764
HDAC6	-1.19498	4.2648	8.14426	0.010655	0.259764
TNIP1	-0.830612	8.64342	8.14373	0.0106571	0.259764
PES1	-0.73885	5.87044	8.13502	0.010692	0.260005
ARHGAP11A	0.980546	5.6885	8.12052	0.0107504	0.260815
BCAT2	-1.55084	4.64979	8.10705	0.0108049	0.261516
HNRNPU-AS1	1.39562	4.9804	8.10101	0.0108295	0.261516
ESCO1	1.09902	5.82261	8.08189	0.0109077	0.261894
ARHGAP1	-1.9527	4.18772	8.07496	0.0109362	0.261894
DGKH	0.864412	6.65512	8.06596	0.0109733	0.261894
CKAP2	0.823867	5.62395	8.06228	0.0109886	0.261894
ZNF107	1.28612	5.5062	8.06093	0.0109942	0.261894
HLA-DRB5	-1.1747	7.61036	8.05608	0.0110143	0.261894
ARHGEF12	0.848956	6.44143	8.05217	0.0110305	0.261894
2018-09-09	-1.12533	8.30574	8.04834	0.0110464	0.261894
RANBP2	1.08904	7.27756	8.00793	0.0112162	0.264424
AHCY	-0.879651	7.7631	7.99782	0.0112591	0.264424
ZNF518A	0.949857	6.4535	7.99393	0.0112757	0.264424
SLC30A7	0.848924	5.88015	7.99254	0.0112816	0.264424
DTYMK	-1.11733	4.43211	7.99167	0.0112854	0.264424
TFB2M	0.806028	4.90855	7.98574	0.0113107	0.264424
BAZ2B	0.888249	6.14851	7.97633	0.011351	0.264424
SNORD23	-3.35237	5.23813	7.97406	0.0113608	0.264424
ISG20L2	-1.19538	4.54394	7.96465	0.0114013	0.264424
ZNF880	1.43225	3.2954	7.95824	0.011429	0.264424
ARF5	-1.07028	5.54257	7.95722	0.0114334	0.264424
TMED3	-0.864402	5.90684	7.95155	0.011458	0.264424
ALMS1	0.961396	5.02181	7.94426	0.0114897	0.264569
LLPH	0.947025	5.02563	7.91645	0.0116115	0.266783
USP25	0.874379	6.37354	7.89672	0.0116988	0.267468
PSKH1	-1.70188	3.56684	7.88818	0.0117369	0.267468
ACADVL	-0.894981	7.60102	7.88745	0.0117401	0.267468
GPAA1	-2.27763	4.20695	7.8822	0.0117636	0.267468
ATP8A1	0.799923	8.10923	7.86823	0.0118262	0.267468
CEP162	1.31903	4.62258	7.86563	0.0118379	0.267468
RANGAP1	-0.938329	5.91828	7.86141	0.0118569	0.267468
E2F1	-1.53283	3.95843	7.85947	0.0118657	0.267468
SLC15A3	-1.39333	4.90879	7.85793	0.0118726	0.267468
KIF18B	-1.62954	3.41238	7.84833	0.0119161	0.267868
EDC4	-1.09196	5.65135	7.83645	0.0119701	0.268255
DEF8	-1.92655	3.66332	7.83322	0.0119849	0.268255
SLC25A25	-1.43018	4.44008	7.81406	0.0120727	0.26902
SHFM1	0.97813	4.99214	7.81271	0.012079	0.26902
ZNF772	1.55936	3.92848	7.80889	0.0120966	0.26902
EEF2	-1.08021	10.8907	7.77685	0.0122455	0.269489
TFAM	0.903769	6.52602	7.77497	0.0122543	0.269489
TMEM131	0.782775	6.0711	7.76687	0.0122922	0.269489
ELP6	-1.05989	4.4358	7.76484	0.0123018	0.269489
JUNB	-1.23962	6.81586	7.76468	0.0123026	0.269489
DLG1	0.876554	6.17873	7.76213	0.0123145	0.269489
KIAA2026	0.884906	5.56255	7.74837	0.0123795	0.269489
ATG2A	-1.60959	3.80588	7.74773	0.0123826	0.269489
CLPTM1L	-0.857584	5.66148	7.74595	0.012391	0.269489
BOD1L1	0.91823	6.98927	7.74433	0.0123987	0.269489
ACD	-1.90773	3.60019	7.73861	0.0124259	0.269489
ZMYM6	0.938182	5.50618	7.73399	0.0124479	0.269489
ZCCHC11	0.818337	6.87407	7.73264	0.0124543	0.269489
ZC3H12C	0.888497	7.65669	7.71277	0.0125495	0.270985
HNRNPH3	0.762196	5.81222	7.70219	0.0126005	0.271523
MSH3	1.19504	5.61511	7.69271	0.0126464	0.271596
KDELR1	-1.16477	5.10205	7.69073	0.012656	0.271596
MICAL3	-1.2467	3.89608	7.68122	0.0127023	0.272028
ZBTB41	1.03747	5.77285	7.67307	0.0127421	0.272319
DCPS	-1.42115	4.12226	7.6656	0.0127787	0.272506
TTLL12	-1.83071	4.34093	7.66062	0.0128032	0.272506
C11orf68	-1.66928	3.96644	7.64799	0.0128655	0.272992
TAP1	-0.971953	7.16489	7.64515	0.0128796	0.272992
BCAT1	1.41018	8.54461	7.64008	0.0129047	0.272992
CSNK1G3	0.904024	6.9124	7.61969	0.0130064	0.273725
SECISBP2L	0.652187	7.12811	7.61871	0.0130113	0.273725
CCND3	-1.37546	4.67482	7.61343	0.0130378	0.273725
PPIL4	0.94289	5.15598	7.61208	0.0130445	0.273725
PLD3	-1.54761	4.86317	7.6029	0.0130908	0.274143
LEMD3	0.716518	5.99778	7.5869	0.0131718	0.275285
PRPF4	-0.759055	5.27368	7.56101	0.013304	0.277492
KTN1	0.944861	7.90632	7.53974	0.0134138	0.27829
PYCR2	-1.01011	5.81773	7.52894	0.01347	0.27829
CFAP97	0.810356	6.84201	7.52051	0.013514	0.27829
ITSN2	0.758434	7.13498	7.52006	0.0135163	0.27829
IFRD2	-1.55374	4.6345	7.51782	0.0135281	0.27829
ACTG1	-0.983944	10.2049	7.50739	0.0135828	0.27829
ZC3H7A	0.990195	7.12934	7.5067	0.0135865	0.27829
TSR2	-2.34067	3.23312	7.50168	0.0136129	0.27829
UBE2J2	-1.29535	4.37691	7.49728	0.0136361	0.27829
ZGPAT	-2.05752	3.51174	7.49339	0.0136567	0.27829
ZNF264	0.825869	5.39573	7.49334	0.013657	0.27829
QARS	-0.896818	6.72562	7.4796	0.0137299	0.27829
RAVER1	-1.7841	4.26553	7.47949	0.0137305	0.27829
ANLN	1.02398	5.40387	7.47923	0.0137318	0.27829
PUS7L	0.950224	5.8022	7.47706	0.0137434	0.27829
FNBP1	0.685724	9.03139	7.46832	0.0137901	0.278694
IFIH1	0.842842	6.91195	7.44632	0.0139084	0.280171
PDS5B	0.889418	7.43604	7.43716	0.013958	0.280171
PARPBP	1.04842	4.58439	7.43559	0.0139665	0.280171
PLAG1	1.31683	4.83533	7.4301	0.0139963	0.280171
RUVBL2	-0.904421	6.02697	7.42417	0.0140287	0.280171
ID3	-1.32154	4.82778	7.42139	0.0140438	0.280171
ZNF598	-1.3793	5.01014	7.4196	0.0140536	0.280171
SMARCA5	0.762334	7.92625	7.41504	0.0140785	0.280171
LCOR	0.966932	5.6914	7.40258	0.014147	0.280731
VPS8	0.881793	5.35456	7.40011	0.0141606	0.280731
EEFSEC	-1.74684	3.87025	7.38379	0.0142509	0.281772
GALNT18	-1.68978	3.14387	7.37664	0.0142907	0.281772
P3H1	-1.15733	4.01812	7.37465	0.0143018	0.281772
NME4	-1.25773	5.15188	7.35133	0.0144325	0.281772
UROD	-0.929416	5.05469	7.34761	0.0144535	0.281772
NUDC	-0.890076	5.35623	7.34578	0.0144638	0.281772
MBLAC2	1.18548	3.7402	7.34297	0.0144797	0.281772
C20orf24	-1.99867	2.51136	7.33055	0.0145501	0.281772
DPY19L4	1.14728	5.36919	7.32187	0.0145995	0.281772
CEP152	0.995109	5.78331	7.31517	0.0146378	0.281772
CIITA	-1.49011	6.68102	7.30943	0.0146707	0.281772
INTS9	-1.08144	4.34239	7.30692	0.0146851	0.281772
RPUSD4	-0.902526	4.98451	7.30291	0.0147082	0.281772
CCAR2	-1.0998	6.11646	7.30046	0.0147223	0.281772
MED13	0.731377	7.37437	7.30028	0.0147233	0.281772
PHACTR4	0.954512	4.35328	7.29974	0.0147265	0.281772
DMXL1	0.725259	7.94818	7.29647	0.0147453	0.281772
NFKBIA	-1.08497	7.78446	7.29631	0.0147463	0.281772
PNN	0.879084	5.74107	7.28427	0.014816	0.281772
CES2	-1.18827	3.89736	7.28396	0.0148177	0.281772
HNRNPL	-0.80355	7.94896	7.28363	0.0148196	0.281772
SNORA71A	-2.17374	5.65318	7.27706	0.0148578	0.281772
PPIG	0.933641	6.55027	7.27683	0.0148592	0.281772
SMC4	1.07232	7.56459	7.2762	0.0148629	0.281772
KCNN4	-1.49255	4.69117	7.26361	0.0149364	0.28265
SNRPA	-1.23347	5.44723	7.25239	0.0150022	0.283382
ZNF808	1.29893	4.78885	7.24699	0.0150341	0.283469
SNORD85	-3.17	3.17745	7.30298	0.0152477	0.286977
KIAA1033	0.802755	7.79348	7.2048	0.0152854	0.287166
TBCC	-1.13724	4.70248	7.19558	0.0153409	0.28769
KIAA1143	0.955026	5.69032	7.1803	0.0154334	0.288182
KAT6B	0.917296	6.15099	7.17862	0.0154436	0.288182
TSR3	-1.27141	4.15718	7.16485	0.0155277	0.288182
MOCS3	-1.35177	3.58184	7.16293	0.0155394	0.288182
CRIP1	-1.39709	4.78587	7.15805	0.0155693	0.288182
CDK16	-0.964242	5.13166	7.15565	0.0155841	0.288182
CDKN1A	-1.34042	7.82371	7.15076	0.0156142	0.288182
AAK1	1.04319	5.1112	7.14654	0.0156402	0.288182
ZNF841	1.1772	4.4616	7.14513	0.0156489	0.288182
DNAJC1	1.50052	5.09944	7.13961	0.015683	0.288182
FAM50B	-1.41337	3.20214	7.13581	0.0157065	0.288182
AP2A1	-1.04951	5.12102	7.13372	0.0157195	0.288182
PSMD3	-1.311	6.08172	7.13031	0.0157407	0.288182
NPRL2	-1.3318	4.2263	7.09923	0.0159352	0.288182
ATRX	1.05959	7.67197	7.09376	0.0159697	0.288182
VASP	-1.20903	6.42433	7.09217	0.0159797	0.288182
FAM96B	-0.804468	5.63143	7.08914	0.0159989	0.288182
ZBTB43	0.765335	5.659	7.08131	0.0160485	0.288182
SH3BP1	-1.9429	3.79978	7.08074	0.0160522	0.288182
SEC62	0.839857	7.48304	7.07624	0.0160808	0.288182
CECR5	-1.21325	5.20622	7.07353	0.016098	0.288182
LMBRD1	0.895034	5.69201	7.06817	0.0161322	0.288182
GRINA	-0.956676	6.26254	7.06313	0.0161645	0.288182
SEC24D	0.934342	5.82179	7.06084	0.0161792	0.288182
MPV17L2	-2.3088	2.68319	7.05834	0.0161952	0.288182
STAG2	0.708614	8.06035	7.05705	0.0162035	0.288182
CAPNS1	-0.806529	7.02316	7.04464	0.0162834	0.288182
HSPA2	-2.57463	2.58434	7.04389	0.0162882	0.288182
RLIM	0.756997	7.08824	7.00926	0.0165137	0.288182
2018-09-07	0.830437	8.82368	7.00816	0.016521	0.288182
RAB8A	-0.729517	6.24926	7.00666	0.0165308	0.288182
CNTRL	0.854207	6.77952	7.00399	0.0165483	0.288182
HIST1H2BO	-0.969873	5.83591	7.00037	0.0165722	0.288182
POLR2E	-1.51267	5.79025	6.99671	0.0165963	0.288182
RNASET2	-0.643508	6.99468	6.99286	0.0166217	0.288182
GPATCH8	0.888318	5.36468	6.99186	0.0166284	0.288182
POU2AF1	-1.04608	7.211	6.98777	0.0166554	0.288182
ASCC3	0.75427	7.92563	6.9874	0.0166578	0.288182
SCARNA11	-3.57809	3.90768	7.28951	0.0166595	0.288182
SMAP2	-0.764475	7.3904	6.98557	0.01667	0.288182
PREB	-1.16797	4.66147	6.98223	0.0166921	0.288182
WAPAL	0.736039	7.35982	6.9806	0.016703	0.288182
KDM5A	0.74419	7.67048	6.97241	0.0167575	0.288182
GLS2	-1.90814	2.88099	6.97229	0.0167583	0.288182
NDUFB9	-0.770364	5.96571	6.96921	0.0167789	0.288182
PREPL	0.714223	5.87665	6.96863	0.0167828	0.288182
DBF4B	-2.21571	2.55484	6.96842	0.0167842	0.288182
ZNF148	0.770876	7.24083	6.96609	0.0167998	0.288182
CCDC7	1.01089	5.0429	6.96312	0.0168196	0.288182
IDH3B	-0.641117	6.38971	6.95887	0.0168482	0.288182
HIST1H2BI	-1.01746	7.13275	6.95228	0.0168924	0.288182
RMDN1	0.759034	5.78279	6.95155	0.0168973	0.288182
SYDE2	1.38581	3.30082	6.95113	0.0169002	0.288182
HMGCL	-1.00536	5.22047	6.95081	0.0169023	0.288182
PNISR	0.763372	6.68321	6.94862	0.0169171	0.288182
TSC22D3	-1.02907	5.95699	6.94853	0.0169177	0.288182
TAOK3	0.803594	6.6195	6.93578	0.0170039	0.288796
ZNF639	0.900414	5.23931	6.935	0.0170092	0.288796
IFNGR1	0.705907	7.76645	6.92919	0.0170487	0.288995
SNORD104	-1.75165	9.31833	6.91471	0.0171475	0.289177
EXOC3	-1.05309	5.47957	6.91118	0.0171717	0.289177
CALM3	-0.944264	6.53134	6.90874	0.0171885	0.289177
DDHD1	0.754899	7.64498	6.90864	0.0171891	0.289177
DCP2	0.772923	7.06475	6.90729	0.0171984	0.289177
MAN2B1	-1.19808	5.96566	6.9031	0.0172272	0.289194
POLR3E	-0.697033	5.01773	6.88442	0.0173563	0.290893
MIER2	-1.84519	3.35208	6.87389	0.0174296	0.291344
C19orf24	-1.83745	3.73828	6.87215	0.0174418	0.291344
SEMA4D	-0.687369	6.06474	6.86851	0.0174672	0.291344
UBL7-AS1	1.78117	3.05059	6.86023	0.0175252	0.291458
PPHLN1	0.776649	6.38981	6.84617	0.0176242	0.291458
YAF2	0.865295	6.06254	6.84478	0.017634	0.291458
SLC25A36	0.76199	7.42114	6.83484	0.0177044	0.291458
SNORA7B	-2.22948	6.09838	6.83438	0.0177077	0.291458
TTN	1.0483	8.14013	6.83233	0.0177223	0.291458
ARL5A	0.770293	5.97617	6.82988	0.0177397	0.291458
YTHDC1	0.623455	5.9649	6.82953	0.0177422	0.291458
SNORD48	-3.03117	6.35732	6.82459	0.0177773	0.291458
LRRFIP2	0.994176	5.40693	6.82412	0.0177807	0.291458
CD84	0.822905	6.01536	6.81473	0.0178478	0.291458
SNORD92	-2.89984	6.06683	6.81428	0.017851	0.291458
BRIX1	0.945163	5.53742	6.81193	0.0178679	0.291458
CPEB1	-2.49606	2.9596	6.80503	0.0179175	0.291458
GSG2	-1.55109	3.55225	6.79369	0.0179993	0.291458
INTS3	-1.01031	6.04062	6.79294	0.0180048	0.291458
ZNF432	1.36418	3.99	6.78509	0.0180616	0.291458
ARHGAP26	1.08386	4.52202	6.78482	0.0180636	0.291458
USP19	-0.971152	6.13615	6.78442	0.0180665	0.291458
SREK1IP1	0.799078	5.45915	6.78417	0.0180683	0.291458
IRAK1	-0.960469	5.56343	6.78268	0.0180792	0.291458
PPP1CA	-0.974106	6.58649	6.7762	0.0181264	0.291458
HSPB1	-1.37444	7.47376	6.7749	0.0181358	0.291458
PSME3	-0.798303	5.96082	6.77349	0.0181461	0.291458
COX7B	0.995649	7.08801	6.76752	0.0181897	0.291708
RHOT1	0.795591	6.09074	6.76106	0.0182371	0.291719
SRBD1	0.791478	5.1769	6.75979	0.0182465	0.291719
ST8SIA1	-2.86945	5.03827	6.74901	0.0183258	0.292539
PDXK	-0.824944	6.05434	6.73807	0.0184068	0.292661
DOCK11	1.092	6.4729	6.73593	0.0184227	0.292661
ERCC4	1.00288	4.16381	6.73404	0.0184368	0.292661
TRAPPC3	-0.848951	5.34426	6.72092	0.0185346	0.292661
PRKAA1	0.687788	5.92985	6.71768	0.0185588	0.292661
POLI	1.076	5.14959	6.71639	0.0185685	0.292661
USP47	0.772795	6.92595	6.71272	0.018596	0.292661
DKFZP586I1420	1.2406	3.76898	6.71264	0.0185966	0.292661
ACSS1	-0.956386	5.26572	6.71069	0.0186112	0.292661
NDUFS4	0.952384	5.86824	6.70742	0.0186358	0.292661
GEMIN4	-1.14791	4.75768	6.70649	0.0186428	0.292661
ZNF644	0.744349	6.8505	6.6966	0.0187174	0.29313
CCDC171	1.661	4.04694	6.69254	0.0187482	0.29313
NEDD1	0.877967	6.10885	6.68782	0.018784	0.29313
KCNQ1OT1	0.975194	7.70166	6.68764	0.0187853	0.29313
LARP7	1.01558	6.38487	6.67732	0.0188639	0.29384
VEZF1	1.13834	4.73201	6.67426	0.0188873	0.29384
MLST8	-1.49814	4.56434	6.66776	0.018937	0.294173
ELK2AP	-3.46925	6.54837	6.6612	0.0189874	0.294516
XPO1	0.949694	9.1156	6.65183	0.0190595	0.294666
SERTAD2	0.964177	5.73466	6.64959	0.0190768	0.294666
GPR174	1.45938	3.43517	6.64893	0.0190819	0.294666
MSN	-0.689778	8.33696	6.64177	0.0191374	0.295084
HPS6	-1.68436	4.16313	6.63424	0.0191958	0.295548
NAP1L1	0.954577	10.1669	6.62661	0.0192553	0.296026
TTC21B	1.06194	5.71982	6.62111	0.0192983	0.296249
PFAS	-0.994327	5.54444	6.61223	0.019368	0.296662
MAP4K1	-1.44815	6.20867	6.60054	0.0194601	0.296662
LSS	-1.16191	5.37097	6.59503	0.0195037	0.296662
MYO1G	-1.10111	7.82937	6.59268	0.0195223	0.296662
FBXO30	0.905765	5.04422	6.58882	0.019553	0.296662
BCS1L	-1.64393	4.13422	6.58433	0.0195887	0.296662
DPF2	-0.980125	5.03842	6.58018	0.0196218	0.296662
EIF4E2	-0.892376	4.8862	6.57402	0.019671	0.296662
DPH6	1.19884	3.76678	6.57306	0.0196787	0.296662
USP9X	0.724646	8.08365	6.57194	0.0196877	0.296662
ELOVL1	-1.29383	4.59838	6.57103	0.0196949	0.296662
PTPRC	0.773825	7.99379	6.56952	0.019707	0.296662
HLA-DRB6	-1.20787	6.99195	6.56907	0.0197107	0.296662
MOV10	-1.18293	5.19584	6.56326	0.0197573	0.296662
PRKCSH	-1.33109	6.07148	6.5465	0.0198925	0.296662
ATG4B	-0.815633	5.00773	6.54547	0.0199009	0.296662
ATAD5	0.900344	5.76797	6.54476	0.0199067	0.296662
SP110	0.62681	5.99007	6.53705	0.0199693	0.296662
OMA1	0.70559	5.8461	6.53685	0.0199709	0.296662
NIPA1	0.727687	6.39911	6.53548	0.0199821	0.296662
UNC45A	-0.777961	5.95325	6.53348	0.0199984	0.296662
PON2	1.61655	3.82315	6.52632	0.0200569	0.296662
CYB5R3	-1.2317	5.04967	6.52597	0.0200597	0.296662
TUBB	-0.758243	9.30043	6.5257	0.0200619	0.296662
RABGAP1	0.796094	6.06872	6.5227	0.0200865	0.296662
PTBP2	0.931982	5.21062	6.51975	0.0201106	0.296662
DOK3	-1.64824	4.88328	6.51786	0.0201262	0.296662
SDHC	-0.684857	5.67746	6.51522	0.0201479	0.296662
TRAF2	-1.05572	4.76585	6.51474	0.0201518	0.296662
EIF3K	-0.851304	6.72673	6.49478	0.0203167	0.298558
EHBP1	0.886479	5.64282	6.49221	0.020338	0.298558
ZNF280C	1.56006	3.71989	6.47944	0.0204445	0.298572
ARFGAP3	0.770787	6.05204	6.47608	0.0204726	0.298572
ADRBK1	-1.09314	7.17729	6.47528	0.0204792	0.298572
KDM5C	-0.893609	7.03386	6.47087	0.0205162	0.298572
DDX58	0.971749	4.82261	6.46432	0.0205712	0.298572
KANSL1L	1.17967	4.48311	6.46216	0.0205895	0.298572
MVP	-1.18533	6.0899	6.45639	0.0206382	0.298572
STAU2	0.883603	5.91456	6.4492	0.020699	0.298572
NCAPH2	-1.15433	4.9043	6.44891	0.0207014	0.298572
TOP1	0.706811	6.47807	6.44806	0.0207086	0.298572
AP1B1	-1.03599	6.09133	6.44593	0.0207267	0.298572
NCKAP5L	-2.06602	2.99156	6.44289	0.0207526	0.298572
FN3KRP	-0.993808	3.96912	6.43699	0.0208028	0.298572
PDK3	0.80935	6.50521	6.43671	0.0208051	0.298572
UHRF1BP1L	0.653807	6.12845	6.43492	0.0208204	0.298572
VAT1	-0.966339	4.52733	6.43491	0.0208205	0.298572
HIF1A	0.726444	6.5413	6.42878	0.0208729	0.298572
TMEM214	-0.943261	5.63386	6.42731	0.0208855	0.298572
FEZ2	1.23225	3.91853	6.4261	0.0208959	0.298572
UPF2	0.665112	6.40077	6.41738	0.0209707	0.298572
FARSA	-1.14657	4.90888	6.41163	0.0210203	0.298572
RAD23A	-1.21925	6.25819	6.40721	0.0210584	0.298572
SNORD67	-3.28781	6.02399	6.40672	0.0210627	0.298572
DNAJC7	0.740884	5.42493	6.40596	0.0210692	0.298572
COMMD8	1.1694	6.04201	6.40551	0.0210731	0.298572
AKT1	-1.15009	5.5108	6.40416	0.0210848	0.298572
TRAF5	0.73917	5.72707	6.39863	0.0211327	0.298844
SCARNA20	-2.71371	4.5186	6.39506	0.0211638	0.298877
MASTL	0.741553	5.35615	6.38691	0.0212348	0.299203
SNORD6	-3.07375	6.035	6.38444	0.0212562	0.299203
PLXNC1	1.06719	6.48119	6.3797	0.0212977	0.299203
LRRCC1	1.51655	3.86925	6.37281	0.0213581	0.299203
ZNF160	0.826363	5.82066	6.36536	0.0214237	0.299203
QPCTL	-1.37586	3.70834	6.36013	0.0214699	0.299203
MPV17	-1.3239	4.61405	6.35968	0.0214738	0.299203
CAMK4	0.728396	5.7811	6.35911	0.0214788	0.299203
NRN1	-2.88283	3.28803	6.42963	0.0215048	0.299203
VPS13B	0.698484	6.90615	6.34976	0.0215617	0.299203
COPB1	0.635386	8.12536	6.34836	0.0215741	0.299203
ATF7IP	0.982744	7.34518	6.34119	0.021638	0.299203
TBRG4	-1.07022	6.3868	6.33707	0.0216747	0.299203
CSRNP1	-1.27223	5.09189	6.3359	0.0216852	0.299203
FDPS	-0.768688	6.58203	6.32382	0.0217934	0.299203
VPS13A	1.03354	7.84731	6.31957	0.0218316	0.299203
TKT	-1.54288	7.19316	6.31675	0.0218571	0.299203
DCTPP1	-0.99217	4.83159	6.31397	0.0218822	0.299203
KDM4C	0.7173	6.44828	6.31249	0.0218955	0.299203
ARFGEF1	0.716032	6.64375	6.30591	0.0219551	0.299203
ALKBH7	-1.4489	5.20237	6.30542	0.0219595	0.299203
AMZ2	0.962291	6.40338	6.30072	0.0220021	0.299203
PLIN3	-0.64908	6.73457	6.30036	0.0220054	0.299203
CD82	-1.03792	6.70062	6.29907	0.0220172	0.299203
GLRX5	-0.951801	4.53966	6.29833	0.0220239	0.299203
LRRC42	-0.741074	5.13432	6.297	0.022036	0.299203
C7orf60	0.820913	5.44531	6.29447	0.022059	0.299203
GUF1	0.697487	5.90358	6.29339	0.0220688	0.299203
ZNF638	0.944866	7.76937	6.28753	0.0221224	0.299203
CPEB2	1.00132	5.20675	6.28167	0.022176	0.299203
SCAPER	1.00691	4.36631	6.27919	0.0221988	0.299203
EFHC1	1.7019	3.03113	6.27876	0.0222027	0.299203
SIKE1	0.73498	5.65696	6.27654	0.0222231	0.299203
ARMCX6	-1.18147	4.29426	6.27224	0.0222627	0.299203
CORO1A	-1.27044	7.89633	6.26918	0.0222908	0.299203
HLA-DOA	-0.77553	7.03653	6.26524	0.0223272	0.299203
PTPN22	0.924817	6.12878	6.26458	0.0223333	0.299203
APEX1	-0.892691	7.34098	6.2627	0.0223507	0.299203
GTPBP1	-0.903923	5.30743	6.2622	0.0223553	0.299203
SNRNP70	-0.854618	5.86701	6.2616	0.0223609	0.299203
PABPN1	-2.04004	2.94673	6.2581	0.0223933	0.299203
SLC4A1AP	0.897878	5.92498	6.25317	0.022439	0.299203
SNORD83A	-3.61008	8.26885	6.25088	0.0224603	0.299203
MRPL57	-0.642444	5.32731	6.24883	0.0224794	0.299203
AAMP	-0.992143	5.51075	6.24676	0.0224986	0.299203
PAAF1	-1.10671	3.81666	6.2399	0.0225627	0.299203
TAX1BP1	0.94831	7.66248	6.23343	0.0226233	0.299203
EPRS	0.648882	8.44783	6.23291	0.0226282	0.299203
ZNF605	1.13971	4.17918	6.23053	0.0226505	0.299203
LYST	0.787551	6.31269	6.22743	0.0226796	0.299203
DLGAP4	-1.16896	4.63012	6.22426	0.0227094	0.299203
HCP5	-0.946568	6.8551	6.22344	0.0227172	0.299203
DHX37	-0.872321	5.67402	6.2226	0.0227251	0.299203
ZNF26	1.06917	5.09313	6.22084	0.0227417	0.299203
PNPO	-0.866671	4.58872	6.21805	0.022768	0.299203
NUP188	-0.677094	6.53495	6.21189	0.0228263	0.2994
WDR26	0.702024	7.39844	6.20779	0.0228651	0.2994
CHTF8	-1.02904	5.56368	6.20736	0.0228692	0.2994
FBXO28	0.775693	5.127	6.19755	0.0229626	0.299821
MTMR10	0.978207	4.02076	6.19684	0.0229693	0.299821
MAZ	-1.10643	5.99887	6.1931	0.023005	0.299821
ABCA5	0.972844	7.40946	6.19035	0.0230314	0.299821
INTS1	-1.61609	4.69924	6.1869	0.0230644	0.299821
BANF1	-0.813967	5.87727	6.18588	0.0230742	0.299821
SNORD95	-2.17379	6.67388	6.17958	0.0231347	0.299943
ABCD2	1.52038	4.52462	6.1789	0.0231412	0.299943
RPS6KA3	0.915931	6.746	6.16641	0.0232617	0.300807
MTMR14	-0.792265	5.25195	6.16267	0.0232979	0.300807
HLA-A	-0.929885	9.83874	6.15876	0.0233359	0.300807
MOGS	-1.32085	5.13127	6.15149	0.0234066	0.300807
ATP13A2	-1.87896	3.71163	6.15042	0.0234171	0.300807
RUNX3	-1.08154	6.15742	6.14998	0.0234213	0.300807
MMS22L	0.858007	5.57297	6.14759	0.0234447	0.300807
CYSTM1	-1.13193	5.53044	6.14677	0.0234527	0.300807
C1orf115	-1.76946	3.251	6.14253	0.0234942	0.300807
TECR	-1.32822	4.5747	6.14098	0.0235093	0.300807
SSNA1	-1.26542	4.77619	6.1393	0.0235258	0.300807
RBM10	-0.943066	5.34489	6.13631	0.0235551	0.300812
LARS	0.638128	7.09273	6.1324	0.0235936	0.300934
EIF5A	-0.841527	7.39357	6.12325	0.0236837	0.301064
ARHGAP30	-1.06632	6.995	6.12103	0.0237057	0.301064
UBE2M	-0.99578	5.29825	6.12044	0.0237115	0.301064
CCNY	0.72753	5.32739	6.11906	0.0237252	0.301064
DNAJC13	0.566002	6.71556	6.11671	0.0237484	0.301064
NCOA7	0.621504	6.20699	6.11066	0.0238085	0.301106
GSK3A	-1.18492	4.39999	6.10823	0.0238327	0.301106
TOB2	-1.26235	4.54789	6.10627	0.0238522	0.301106
DICER1	0.710223	6.88154	6.10431	0.0238717	0.301106
CUL2	0.901394	6.60779	6.10184	0.0238963	0.301106
EIF3A	0.850246	7.46007	6.08202	0.024095	0.302189
FLII	-0.658615	6.36434	6.07797	0.0241359	0.302189
DENND4A	0.631239	8.30629	6.07367	0.0241794	0.302189
ZNF845	1.0632	4.54386	6.07342	0.0241819	0.302189
NCL	0.868565	7.64695	6.07127	0.0242036	0.302189
LTN1	0.828582	6.49947	6.06651	0.0242519	0.302189
CPEB4	0.659865	6.72978	6.06395	0.0242779	0.302189
ALOX5	-0.831359	5.32981	6.06315	0.0242861	0.302189
KIF22	-1.05205	5.7577	6.05555	0.0243634	0.302189
RMRP	-1.778	13.1954	6.04909	0.0244294	0.302189
DENND3	-0.990634	6.1964	6.04838	0.0244366	0.302189
PKN1	-0.867379	6.34367	6.04606	0.0244605	0.302189
MKLN1	0.62946	7.18565	6.04535	0.0244678	0.302189
ARHGEF28	2.29544	4.24096	6.03879	0.0245351	0.302189
PIK3C2A	0.765066	7.01292	6.03821	0.024541	0.302189
ZNF672	-1.0135	5.01661	6.0354	0.0245699	0.302189
IRF5	-1.01866	6.66869	6.03413	0.024583	0.302189
NUCKS1	0.678744	8.0584	6.02986	0.0246271	0.302189
TRPA1	2.86617	2.40525	6.09154	0.02468	0.302189
TLR7	0.772717	5.86853	6.02263	0.0247019	0.302189
ERCC2	-1.51146	4.06328	6.02127	0.024716	0.302189
TRMT5	0.967304	4.61169	6.02002	0.024729	0.302189
CCDC130	-1.32719	3.89415	6.01901	0.0247394	0.302189
KLHL22	-1.42687	3.51415	6.01717	0.0247586	0.302189
MEPCE	-1.89066	4.14972	6.01647	0.0247658	0.302189
CAND1	0.673064	8.32408	6.01467	0.0247845	0.302189
LOC100506551	2.54652	2.38951	6.01382	0.0247934	0.302189
SKIV2L	-1.09956	5.27627	6.01099	0.0248228	0.302189
CLPB	-1.09237	4.44368	6.01085	0.0248243	0.302189
FANCC	-1.86534	3.71292	6.00075	0.0249298	0.303093
PLEKHM2	-1.2322	5.47592	5.9956	0.0249838	0.303093
PEX6	-1.16635	5.04751	5.9954	0.0249859	0.303093
GANAB	-1.12342	6.60196	5.98413	0.0251045	0.303332
EVI2A	0.857362	5.40885	5.98355	0.0251106	0.303332
CRIPT	0.82333	5.07209	5.98232	0.0251237	0.303332
S1PR4	-1.93353	4.45897	5.97767	0.0251729	0.303332
TRAF4	-0.991374	6.47414	5.96863	0.0252687	0.303332
PPP1R21	0.760763	5.7497	5.9679	0.0252765	0.303332
TOLLIP	-1.52658	4.32622	5.96666	0.0252897	0.303332
C12orf43	-1.7066	4.38438	5.96219	0.0253374	0.303332
GPSM2	1.38102	4.28077	5.96186	0.0253408	0.303332
WNK1	0.737645	8.02321	5.96045	0.0253559	0.303332
SGSM2	-1.2149	4.11257	5.95976	0.0253633	0.303332
PRCC	-0.950303	5.22438	5.95795	0.0253826	0.303332
LDLR	-1.00987	5.70921	5.95733	0.0253892	0.303332
WDR77	-0.975515	5.39198	5.95256	0.0254403	0.303332
SBNO1	0.675539	7.4443	5.94134	0.0255609	0.303332
PRPF38B	0.896667	5.63326	5.94106	0.0255638	0.303332
CYTH4	-1.30668	4.13669	5.93254	0.0256558	0.303332
PCK2	-1.20539	5.49339	5.92689	0.0257171	0.303332
DIS3	0.744386	7.69897	5.92628	0.0257238	0.303332
HSPBP1	-1.79646	3.84066	5.92581	0.0257288	0.303332
ZNF92	0.993621	5.28789	5.92577	0.0257292	0.303332
MYBBP1A	-1.40915	4.9179	5.92484	0.0257393	0.303332
RFX5	-0.632549	7.07238	5.92297	0.0257596	0.303332
ZNF709	1.456	3.89395	5.917	0.0258247	0.303332
SRF	-1.61415	4.58646	5.90906	0.0259113	0.303332
ZC3H4	-1.27255	4.20622	5.90814	0.0259214	0.303332
STYX	0.802166	5.45645	5.90791	0.0259239	0.303332
TSC22D4	-1.51235	4.50814	5.90761	0.0259272	0.303332
NOP58	0.936037	7.33102	5.90638	0.0259407	0.303332
ANKRD26	0.831409	5.63179	5.90525	0.0259531	0.303332
NUFIP2	0.674621	7.45133	5.90184	0.0259905	0.303332
SNORA14B	-2.25473	6.77277	5.90081	0.0260018	0.303332
TMEM263	0.799187	6.34551	5.89983	0.0260126	0.303332
NAB2	-1.2925	4.88486	5.89544	0.0260608	0.303332
PFN1	-1.10963	8.90775	5.89531	0.0260623	0.303332
ANKRD20A9P	0.803033	5.48478	5.89253	0.0260929	0.303332
IPO8	0.714957	6.21462	5.89087	0.0261113	0.303332
TONSL	-1.78283	2.82003	5.88976	0.0261235	0.303332
HELZ	0.752631	6.46368	5.88738	0.0261498	0.303332
KIAA1468	0.918362	5.67662	5.88443	0.0261825	0.303332
TOMM7	0.616566	7.5975	5.88279	0.0262006	0.303332
SEC22C	0.826102	5.1854	5.86891	0.0263549	0.304379
C19orf48	-1.62651	5.94186	5.86476	0.0264013	0.304379
PLEKHA1	-2.68596	12.8021	5.86434	0.0264059	0.304379
FANCG	-1.35764	3.8053	5.86416	0.026408	0.304379
FSD1L	0.936846	6.4654	5.86107	0.0264426	0.30444
HERC1	0.688819	7.71247	5.8556	0.0265039	0.304809
ZBTB7B	-1.68861	4.61824	5.85035	0.0265629	0.305151
COX5B	-0.94775	7.35785	5.84694	0.0266014	0.305256
SBDSP1	1.17036	4.14711	5.83471	0.0267397	0.306305
CTBP1	-0.880503	5.77178	5.82175	0.0268871	0.306305
GDI1	-0.834627	5.67082	5.81727	0.0269383	0.306305
CYHR1	-1.70982	3.57158	5.81323	0.0269845	0.306305
CCDC146	1.82953	2.87718	5.81144	0.0270051	0.306305
NR1D2	0.75444	5.7286	5.80689	0.0270573	0.306305
DDX54	-1.40771	5.74375	5.80663	0.0270603	0.306305
YTHDF2	0.686744	6.63048	5.80381	0.0270927	0.306305
EML2	-0.991775	5.48007	5.80166	0.0271175	0.306305
PARD3	1.13175	5.24125	5.7978	0.027162	0.306305
DUSP4	-1.19867	6.14737	5.79549	0.0271887	0.306305
CNOT1	0.574156	8.18481	5.791	0.0272407	0.306305
POU2F1	0.730675	6.11126	5.78693	0.0272879	0.306305
SEC24C	-0.601134	7.09876	5.78678	0.0272896	0.306305
NPM3	-1.11864	4.64397	5.78319	0.0273313	0.306305
TWF2	-1.2362	5.2842	5.78189	0.0273464	0.306305
BAK1	-1.40522	4.88994	5.78132	0.027353	0.306305
TRIM21	-0.943993	4.79955	5.78131	0.0273532	0.306305
STRIP1	-1.09068	4.16505	5.77933	0.0273762	0.306305
BAZ1A	0.925948	7.15676	5.77673	0.0274065	0.306305
PHYKPL	-1.36556	4.6955	5.77322	0.0274475	0.306305
TP53I13	-2.24937	2.67732	5.77066	0.0274774	0.306305
SEMA4A	-1.38988	5.11516	5.76979	0.0274876	0.306305
ARF1	-0.543044	7.90961	5.76218	0.0275769	0.306305
HES4	-1.92948	2.51714	5.76124	0.0275879	0.306305
THEMIS2	-1.01118	5.54235	5.76016	0.0276006	0.306305
RPUSD3	-1.39439	4.37716	5.75968	0.0276062	0.306305
CDC20	-0.964648	4.99246	5.75867	0.0276181	0.306305
MORC3	0.801994	7.07437	5.75379	0.0276756	0.306305
BRWD1	0.82971	7.25549	5.75306	0.0276842	0.306305
CPNE8	1.06895	6.32781	5.75209	0.0276957	0.306305
SCYL2	0.70131	6.43995	5.75188	0.0276981	0.306305
USP53	2.45316	2.764	5.81201	0.0277143	0.306305
ZNF181	1.14145	4.08258	5.74806	0.0277433	0.306305
UBA1	-0.819728	7.49724	5.74041	0.027834	0.306305
PLOD1	-1.16735	4.75151	5.73872	0.027854	0.306305
C19orf60	-1.39855	3.55958	5.73833	0.0278586	0.306305
PTPN18	-1.23756	4.51473	5.73217	0.0279319	0.306305
TACC1	0.583814	8.51486	5.73083	0.0279479	0.306305
ZNF766	0.92116	5.31675	5.73063	0.0279503	0.306305
PPIH	-0.788697	4.57007	5.72953	0.0279635	0.306305
ZNF785	-1.51882	3.00722	5.72863	0.0279742	0.306305
ATP6V0B	-1.065	5.39032	5.72564	0.0280099	0.306305
BRD3	-1.0777	3.9854	5.72242	0.0280484	0.306305
HSF2	0.902193	5.15109	5.7202	0.028075	0.306305
SNORD88A	-2.78011	6.19098	5.71983	0.0280795	0.306305
TELO2	-1.4833	3.90457	5.7149	0.0281387	0.306305
TMEM212	1.07404	4.54805	5.7131	0.0281603	0.306305
TRIM56	-1.31389	4.83251	5.71305	0.0281609	0.306305
SCYL1	-1.22078	4.88909	5.70825	0.0282188	0.306305
PFKL	-1.12794	7.12191	5.70155	0.0282997	0.306305
CCDC142	-1.69366	3.09833	5.70145	0.0283009	0.306305
PXN	-2.03313	3.36392	5.69986	0.0283201	0.306305
PNRC1	0.892919	7.16746	5.69311	0.0284019	0.306305
AGFG2	-1.53202	4.48406	5.6921	0.0284142	0.306305
EWSR1	-1.02684	6.8339	5.69123	0.0284249	0.306305
TRMT2B	-0.868355	4.30745	5.68969	0.0284436	0.306305
ADD3	0.572858	7.20248	5.6873	0.0284726	0.306305
PRKAG2	1.38336	3.34752	5.68669	0.0284801	0.306305
TTC3	0.644246	7.81631	5.6857	0.0284922	0.306305
FDXR	-1.6074	4.49709	5.68132	0.0285456	0.306305
RNF168	0.638067	7.03953	5.6794	0.0285691	0.306305
ALKBH2	-1.44111	3.55893	5.67908	0.0285731	0.306305
FXR1	0.875667	7.81756	5.67297	0.0286479	0.306305
AKNA	-1.14562	5.91967	5.67282	0.0286496	0.306305
FBXO31	-1.02246	4.94056	5.66968	0.0286882	0.306305
S1PR2	-1.2311	5.2783	5.66936	0.0286922	0.306305
SH3BP5L	-1.52202	3.71503	5.66921	0.028694	0.306305
PAF1	-0.778844	4.59918	5.66517	0.0287437	0.306521
SNORA84	-2.25675	6.56317	5.66206	0.0287821	0.306616
RPS23	0.849637	11.1828	5.65737	0.0288399	0.306918
ANKRD30BL	-2.02504	7.88196	5.65229	0.0289028	0.307091
PMVK	-0.92283	5.56671	5.64482	0.0289956	0.307091
ACIN1	-0.733246	5.96641	5.64325	0.0290151	0.307091
DNPEP	-0.901833	5.32411	5.64102	0.0290429	0.307091
ZNF460	0.846856	7.04565	5.63867	0.0290722	0.307091
UPF3A	1.00854	4.78066	5.63843	0.0290752	0.307091
GPR180	1.05017	5.61982	5.6365	0.0290992	0.307091
2018-09-10	1.03537	6.68441	5.63352	0.0291365	0.307091
CD99L2	-1.11371	3.87849	5.63027	0.0291773	0.307091
ZMYM5	0.936659	5.06214	5.63023	0.0291777	0.307091
PSMF1	-0.726258	5.39232	5.62362	0.0292606	0.307091
ESRRA	-1.27705	4.57684	5.62318	0.0292662	0.307091
XRN1	0.685934	7.19648	5.62143	0.0292882	0.307091
UBA7	-1.18743	6.2489	5.62058	0.0292989	0.307091
TRPV2	-0.907758	6.16691	5.61939	0.0293138	0.307091
MBNL3	0.791073	6.47213	5.61771	0.0293351	0.307091
SNORD76	1.33606	9.86117	5.61591	0.0293578	0.307091
AGAP3	-1.2983	4.59649	5.61355	0.0293876	0.307095
STX7	0.645938	7.20222	5.60129	0.0295429	0.308408
PUSL1	-2.19242	2.77939	5.59865	0.0295764	0.308444
SLC25A19	-1.31044	3.68245	5.59635	0.0296057	0.308444
AP1S3	0.965892	5.11229	5.58986	0.0296885	0.308812
PPP3CB	0.796378	5.83513	5.58631	0.0297339	0.308812
ENGASE	-1.81324	3.21474	5.5851	0.0297494	0.308812
ARHGAP12	0.726669	6.22447	5.58096	0.0298024	0.308812
UCK2	-0.95218	4.81227	5.5805	0.0298083	0.308812
AURKB	-1.7136	3.92527	5.57968	0.0298189	0.308812
MAPK3	-1.64988	3.04042	5.5735	0.0298983	0.309326
GART	0.717583	6.15287	5.56474	0.0300115	0.310188
CLTB	-1.03442	4.12458	5.56214	0.0300452	0.310228
MSC	-1.29214	5.16876	5.55684	0.0301139	0.31063
RIOK1	0.762212	4.93753	5.55301	0.0301637	0.310835
TRMT1	-1.01317	4.59243	5.54983	0.030205	0.310954
GALM	-1.47463	3.72076	5.54535	0.0302635	0.310985
ATP2B1	0.576535	6.41718	5.54252	0.0303005	0.310985
PPP2R4	-0.936849	5.30389	5.54016	0.0303314	0.310985
COA5	1.11964	4.12194	5.53947	0.0303405	0.310985
MTIF3	0.973716	4.19478	5.53371	0.0304159	0.310985
VPS41	0.623207	6.35267	5.52083	0.0305856	0.310985
TLK1	0.643153	8.17617	5.51987	0.0305983	0.310985
AGPS	0.728061	6.4184	5.51864	0.0306147	0.310985
RNPC3	0.945987	4.92146	5.51046	0.0307232	0.310985
SYNE2	0.85605	9.15312	5.50943	0.0307369	0.310985
SNORD26	-1.10862	10.1198	5.50649	0.030776	0.310985
CEP44	1.02418	5.69494	5.50505	0.0307952	0.310985
SNRPC	-0.889469	5.31445	5.50416	0.0308069	0.310985
SNAP47	-0.97147	4.47273	5.50081	0.0308516	0.310985
NDUFA12	0.768279	5.75323	5.50068	0.0308534	0.310985
RAD18	0.755708	4.97628	5.50045	0.0308565	0.310985
UFM1	0.80948	6.25162	5.49952	0.030869	0.310985
UNC119	-1.03209	5.83742	5.49824	0.0308861	0.310985
DDX49	-1.15298	4.91229	5.49435	0.030938	0.310985
TOP2B	0.628512	7.62753	5.49094	0.0309838	0.310985
SNORA31	-2.93968	7.12903	5.49039	0.0309912	0.310985
RBM22	-0.602154	5.68978	5.48991	0.0309976	0.310985
FAM60A	0.6372	8.29845	5.4852	0.0310608	0.310985
WBP4	1.02046	5.03263	5.4851	0.0310622	0.310985
SPAG1	0.918669	5.39109	5.4814	0.031112	0.310985
SPI1	-1.83139	3.68693	5.4789	0.0311457	0.310985
ZNF84	0.911388	5.80566	5.47429	0.0312081	0.310985
TCTEX1D2	2.06639	3.21501	5.46473	0.0313377	0.310985
FANCE	-1.52263	2.80282	5.46163	0.0313799	0.310985
TUT1	-1.81478	3.81301	5.46037	0.031397	0.310985
PGP	-0.978417	4.16685	5.45968	0.0314064	0.310985
FAM208B	0.724126	6.70995	5.45528	0.0314665	0.310985
DHX16	-0.998629	4.7857	5.45042	0.0315328	0.310985
FAM207A	-1.43608	3.66574	5.44593	0.0315944	0.310985
PARVG	-0.820205	5.27539	5.44513	0.0316053	0.310985
UBE4B	0.918107	4.99634	5.4408	0.0316649	0.310985
FXR2	-0.860443	4.84314	5.4404	0.0316704	0.310985
POLK	0.786723	6.83127	5.44026	0.0316723	0.310985
TFEB	-1.62517	5.86245	5.43798	0.0317038	0.310985
APEH	-0.872803	6.3065	5.43772	0.0317072	0.310985
OPTN	1.07834	6.80423	5.43772	0.0317073	0.310985
IER3	-1.57287	3.44098	5.43449	0.0317518	0.310985
HIST1H2AH	-0.868745	6.16431	5.43061	0.0318054	0.310985
ZC3H11A	0.560048	7.29146	5.43059	0.0318057	0.310985
ZBTB33	0.666895	6.01905	5.42882	0.0318301	0.310985
GOT2	-0.62784	6.56416	5.42847	0.0318349	0.310985
PLCB2	-1.21958	3.78071	5.42433	0.0318923	0.310985
LOC643406	0.997461	4.5314	5.42153	0.0319311	0.310985
RIF1	0.714478	7.75673	5.42015	0.0319504	0.310985
SLC38A2	0.695343	7.81534	5.41561	0.0320135	0.310985
C2CD5	0.778902	6.1949	5.41272	0.0320538	0.310985
KRR1	0.849298	6.22599	5.41174	0.0320674	0.310985
OGFR	-0.827982	4.59079	5.41057	0.0320838	0.310985
BDH1	-1.28877	3.79773	5.41015	0.0320897	0.310985
NR2C2	0.676465	5.64245	5.40777	0.0321229	0.310985
FXYD5	-1.57614	4.83663	5.40552	0.0321543	0.310985
POLRMT	-1.17148	5.22989	5.39867	0.0322504	0.310985
SEC31A	0.539702	7.27204	5.39766	0.0322646	0.310985
SLC2A6	-1.28365	4.18385	5.39291	0.0323314	0.310985
HECTD3	-1.06989	4.61059	5.38823	0.0323974	0.310985
KIF5B	0.831619	7.63777	5.38664	0.0324198	0.310985
TNFRSF13B	-1.27865	5.09154	5.38427	0.0324533	0.310985
PNPLA6	-1.03206	5.33731	5.38352	0.032464	0.310985
TOR4A	-1.21221	3.95542	5.38331	0.0324669	0.310985
AXIN1	-1.71723	3.9891	5.38077	0.0325029	0.310985
DGKZ	-1.18949	4.67557	5.37621	0.0325676	0.310985
NUP37	0.790794	5.41221	5.37437	0.0325938	0.310985
RNVU1-19	-2.24143	8.64183	5.37302	0.032613	0.310985
MED8	-0.748151	4.6335	5.37052	0.0326485	0.310985
BPTF	0.766549	7.8881	5.37007	0.032655	0.310985
CASD1	1.0689	4.98108	5.36902	0.0326699	0.310985
HSPA4L	0.805222	5.84334	5.36873	0.0326741	0.310985
ADGRV1	2.02275	6.5834	5.36692	0.0326998	0.310985
ABCB7	0.745162	6.01371	5.36365	0.0327466	0.310985
MFN1	0.828844	7.94364	5.36211	0.0327686	0.310985
RFX7	0.724955	5.79618	5.36028	0.0327948	0.310985
ITPK1	-1.10196	4.60234	5.36009	0.0327975	0.310985
DCXR	-1.46043	4.62966	5.35828	0.0328234	0.310985
SNORA67	-2.62254	8.1446	5.3573	0.0328375	0.310985
ALDOA	-0.995848	9.68614	5.35703	0.0328413	0.310985
FUK	-1.49172	3.85583	5.3568	0.0328447	0.310985
DAXX	-1.6037	4.59049	5.35564	0.0328612	0.310985
SUPT5H	-1.0842	6.32727	5.35471	0.0328746	0.310985
ZC3H7B	-1.09193	5.06635	5.35279	0.0329021	0.310985
SGTA	-0.858695	5.33323	5.35256	0.0329055	0.310985
ZNF546	0.994058	3.84308	5.34786	0.0329731	0.310985
CEP97	0.820941	4.74368	5.34764	0.0329763	0.310985
IQGAP1	0.509574	8.56274	5.347	0.0329855	0.310985
SNORD9	-2.47616	5.56978	5.34463	0.0330197	0.310985
PPP1R15A	-1.11782	6.20238	5.34417	0.0330263	0.310985
AKAP5	1.15916	4.48984	5.34384	0.0330311	0.310985
CEP85L	0.795138	5.34614	5.33975	0.0330901	0.310985
METTL8	0.751765	6.11048	5.33877	0.0331044	0.310985
NHP2L1	-0.840339	6.44321	5.33457	0.0331652	0.310985
PIN1	-1.47316	4.44517	5.32866	0.033251	0.310985
SNX4	0.737247	6.37559	5.32591	0.033291	0.310985
ZNF480	1.05263	4.32404	5.32315	0.0333313	0.310985
PIP5K1C	-1.64392	3.5337	5.32181	0.0333508	0.310985
PDS5A	0.747026	8.81724	5.31877	0.0333953	0.310985
MRPL21	0.886453	5.90986	5.31731	0.0334165	0.310985
ROCK2	0.922373	5.69555	5.31542	0.0334442	0.310985
ANGEL2	0.73373	5.45556	5.31473	0.0334544	0.310985
TPRN	-2.13773	3.00804	5.31334	0.0334747	0.310985
DXO	-1.80098	3.15399	5.31329	0.0334754	0.310985
ZBTB9	-1.44013	3.31183	5.31225	0.0334907	0.310985
CKAP2L	1.17305	4.92728	5.31111	0.0335073	0.310985
PPIP5K2	0.781257	6.72116	5.31012	0.0335219	0.310985
DDX50	0.641615	6.74378	5.3098	0.0335266	0.310985
GLA	-1.12948	3.96053	5.30972	0.0335278	0.310985
ATF2	0.632362	6.66854	5.30632	0.0335777	0.310985
EEF1G	-0.723582	11.17	5.3026	0.0336325	0.310985
ADCY3	-0.920685	5.66508	5.30012	0.0336691	0.310985
ZNF280D	0.918605	5.00843	5.29785	0.0337026	0.310985
TUBGCP2	-0.789463	5.24208	5.29783	0.0337029	0.310985
ENTHD2	-2.27864	2.65124	5.29551	0.0337371	0.310985
USO1	0.839822	7.69469	5.29318	0.0337716	0.310985
HIST1H2BL	-1.1257	5.71663	5.29167	0.0337941	0.310985
ABCG1	-3.03478	5.71318	5.28961	0.0338245	0.310985
P4HTM	-1.30197	4.0734	5.28623	0.0338747	0.310985
KDM4B	-1.03401	6.62915	5.28601	0.0338779	0.310985
COMT	-1.32858	4.52002	5.28533	0.0338881	0.310985
ARHGEF9	-1.22237	3.99448	5.28461	0.0338988	0.310985
SHF	-2.10109	2.97681	5.28367	0.0339128	0.310985
SCAMP3	-0.947719	5.05272	5.28364	0.0339131	0.310985
MECP2	-1.03974	4.3402	5.28149	0.0339451	0.311004
MRPL16	-0.679885	5.74704	5.27402	0.0340566	0.311472
HERC4	0.629612	6.60678	5.27225	0.0340831	0.311472
MAP7D1	-1.15775	4.90235	5.26734	0.0341566	0.311472
COPE	-1.10288	6.82148	5.26594	0.0341777	0.311472
GSTZ1	-1.73202	3.75908	5.26454	0.0341986	0.311472
ZC3H18	-0.872365	4.4126	5.26024	0.0342633	0.311472
FANCF	-0.912798	4.24659	5.25887	0.0342839	0.311472
SLC26A6	-1.4793	2.79526	5.2581	0.0342955	0.311472
SMC6	0.950836	7.17242	5.24971	0.0344223	0.311472
BET1L	-0.811849	5.14113	5.24941	0.0344267	0.311472
C19orf52	-1.2306	3.67801	5.24742	0.0344568	0.311472
C17orf59	-1.21628	4.18964	5.24694	0.0344641	0.311472
AFF4	0.834125	6.74737	5.24591	0.0344798	0.311472
RPRD2	0.839815	4.9959	5.24254	0.0345309	0.311472
DENR	0.789306	6.5615	5.24217	0.0345366	0.311472
SLK	1.02702	6.24675	5.24211	0.0345374	0.311472
NGLY1	0.710456	5.56631	5.24155	0.0345459	0.311472
ZNF581	-1.36763	5.26213	5.24019	0.0345667	0.311472
RPL18A	-1.03704	10.0226	5.23938	0.034579	0.311472
TARS2	-0.754823	5.309	5.23834	0.0345947	0.311472
TSPO	-1.47506	4.73653	5.23299	0.0346763	0.311937
ZNF346	-1.01894	4.15633	5.22608	0.0347819	0.312175
ZNF322	0.750606	6.02901	5.22501	0.0347982	0.312175
SLC25A4	-1.06527	5.15278	5.22477	0.034802	0.312175
LOC101926889	1.30216	4.29211	5.22341	0.0348228	0.312175
SLC44A2	-1.00433	5.34387	5.22012	0.0348734	0.31236
LOC101926898	1.12006	4.53763	5.21433	0.0349624	0.312575
GPANK1	-0.923117	4.15481	5.21105	0.0350129	0.312575
AP2S1	-0.998206	4.62561	5.21037	0.0350235	0.312575
GUSBP11	-1.35962	3.23374	5.2061	0.0350893	0.312575
QPRT	-1.13568	5.38034	5.20386	0.035124	0.312575
PPP4C	-1.02112	6.40108	5.20281	0.0351403	0.312575
TMBIM4	0.844468	5.25362	5.2022	0.0351497	0.312575
SNORD89	-1.10287	7.10642	5.20131	0.0351636	0.312575
L3MBTL4-AS1	2.23484	2.38348	5.20104	0.0351677	0.312575
HNRNPU	0.659127	8.70717	5.19081	0.0353269	0.313381
NACA	0.73785	9.34213	5.18847	0.0353633	0.313381
CELF2	0.487016	7.26331	5.18634	0.0353966	0.313381
WDR44	0.974415	5.26857	5.18109	0.0354786	0.313381
PIK3CA	0.869917	6.72857	5.18073	0.0354843	0.313381
IFT80	0.831139	4.84649	5.18017	0.0354931	0.313381
ARID5A	-1.40048	5.51767	5.17901	0.0355112	0.313381
SENP8	1.8791	2.64202	5.17655	0.0355498	0.313381
SMARCD1	-0.697197	5.89075	5.17483	0.0355768	0.313381
LMAN2	-0.898889	6.61377	5.17432	0.0355849	0.313381
FAM213B	-1.74419	3.0523	5.17211	0.0356197	0.313381
BMPR2	0.630257	6.56353	5.16899	0.0356687	0.313381
NOP2	-0.814272	5.74047	5.16644	0.035709	0.313381
OTUD4	0.761846	6.18969	5.16474	0.0357359	0.313381
SNORD52	-1.98449	8.49179	5.16336	0.0357576	0.313381
BIRC2	0.768902	6.61645	5.16144	0.035788	0.313381
ANKRD36C	1.09933	4.93977	5.15991	0.0358122	0.313381
XAB2	-1.01106	5.85448	5.15926	0.0358225	0.313381
GPD2	0.728803	6.22622	5.15876	0.0358305	0.313381
RCSD1	-0.666299	6.54554	5.14676	0.0360211	0.31403
ZMYND8	0.669507	5.946	5.14554	0.0360406	0.31403
CAPN15	-1.32133	4.68506	5.14177	0.0361007	0.31403
SAMD9L	0.732111	6.36246	5.14127	0.0361087	0.31403
USP46	1.12482	4.85714	5.13644	0.036186	0.31403
C10orf54	-1.62516	3.00382	5.13456	0.036216	0.31403
CCDC88A	0.920509	7.33684	5.13429	0.0362205	0.31403
KIAA0195	-1.67961	4.03704	5.13407	0.0362239	0.31403
SOS2	0.734911	6.11801	5.13042	0.0362826	0.31403
CD27-AS1	-1.72793	2.50449	5.12922	0.0363018	0.31403
RPL36AL	0.727562	6.11513	5.12913	0.0363033	0.31403
IL15	1.75411	5.77532	5.12908	0.0363041	0.31403
POLR3GL	-1.28941	3.46898	5.12721	0.0363342	0.31403
COL5A1	-1.99934	3.40432	5.1203	0.0364457	0.31403
APRT	-1.09444	5.6615	5.11687	0.036501	0.31403
MRPS30	0.753557	6.35007	5.11425	0.0365434	0.31403
R3HCC1L	0.890894	4.76077	5.11027	0.036608	0.31403
ARHGEF1	-1.08481	6.27593	5.10993	0.0366136	0.31403
ORC4	0.637795	6.55539	5.10932	0.0366234	0.31403
CDT1	-1.32534	4.4246	5.1055	0.0366856	0.31403
UTP20	0.663641	6.22481	5.10318	0.0367234	0.31403
SART1	-1.19433	4.94922	5.1029	0.036728	0.31403
NDUFS8	-1.43339	4.88943	5.10074	0.0367632	0.31403
PTPN7	-0.907413	5.08212	5.10025	0.0367712	0.31403
MID1IP1	-0.695728	5.80461	5.08871	0.0369599	0.31403
ARMC6	-1.13017	4.55452	5.08679	0.0369915	0.31403
UNC13D	-1.30679	4.71246	5.08584	0.0370071	0.31403
ZYX	-1.90788	3.48243	5.08571	0.0370093	0.31403
GOLT1B	0.924883	5.86642	5.08557	0.0370116	0.31403
TUSC2	-1.28593	4.09547	5.08512	0.037019	0.31403
HOOK3	0.647882	6.72364	5.08507	0.0370198	0.31403
EIF4H	-0.527242	8.22174	5.08264	0.0370598	0.31403
SNORA10	-2.55478	8.16048	5.08212	0.0370684	0.31403
SNORD126	-2.46259	3.99382	5.13126	0.037073	0.31403
CEBPZ	0.667635	6.78982	5.07964	0.0371093	0.31403
USP16	0.721159	6.2541	5.0754	0.0371792	0.31403
ZNF512	0.798642	5.10208	5.07321	0.0372154	0.31403
TAF1	0.583451	5.87845	5.07272	0.0372235	0.31403
ROMO1	-0.858658	5.2736	5.07099	0.0372522	0.31403
BCL7B	-1.08796	4.69458	5.06994	0.0372696	0.31403
PTPRCAP	-1.21263	5.75841	5.06975	0.0372727	0.31403
PGAP2	-1.32496	3.48938	5.06883	0.037288	0.31403
DNAJC3	0.701157	6.89035	5.0678	0.037305	0.31403
THOC2	0.751523	7.15312	5.06512	0.0373495	0.31403
TROVE2	0.772983	6.96706	5.06224	0.0373975	0.31403
SLMAP	0.779497	6.34734	5.06075	0.0374222	0.31403
SETDB2	0.714357	5.7621	5.06059	0.0374249	0.31403
ANO6	0.682376	6.48185	5.05862	0.0374577	0.31403
RASA2	0.771522	5.33641	5.05827	0.0374635	0.31403
CDC27	0.547592	6.9788	5.054	0.0375349	0.31403
PAN3	0.582073	6.43222	5.05164	0.0375743	0.31403
PDXP	-1.3279	5.2194	5.04876	0.0376224	0.31403
COQ2	-1.4482	3.01594	5.04866	0.0376242	0.31403
MKNK2	-1.0727	8.80138	5.04795	0.0376361	0.31403
TMEM129	-1.29301	3.99537	5.04678	0.0376557	0.31403
PSMA3-AS1	0.693862	4.64033	5.04566	0.0376745	0.31403
MRPL17	-0.684611	6.32971	5.0455	0.0376771	0.31403
CD47	0.703731	7.14474	5.04508	0.0376843	0.31403
PTPN4	0.840362	5.01297	5.04505	0.0376847	0.31403
PPP4R3B	0.73197	7.40479	5.03747	0.0378122	0.31424
B3GALT4	-1.74146	3.01481	5.03562	0.0378434	0.31424
CS	-0.566158	7.2156	5.03538	0.0378475	0.31424
FAR1	0.752078	6.42403	5.03509	0.0378523	0.31424
NAPB	0.919089	4.87259	5.03457	0.037861	0.31424
FCHSD1	-1.58435	3.48213	5.03256	0.0378949	0.314271
RETSAT	-1.05665	4.33809	5.02571	0.0380109	0.314706
TTC9	-0.82111	4.7719	5.0239	0.0380415	0.314706
MGA	0.572775	7.11119	5.02367	0.0380455	0.314706
GPHN	0.618976	5.75944	5.02211	0.0380719	0.314706
DDX56	-0.827504	5.59619	5.02055	0.0380985	0.314706
MRM1	-1.38091	3.57432	5.01724	0.0381547	0.31492
TUBB6	-1.14066	5.15276	5.01325	0.0382228	0.315118
BATF	-0.94728	5.38439	5.00994	0.0382792	0.315118
NIFK	0.686962	5.06596	5.00822	0.0383087	0.315118
CARKD	-0.709396	5.04921	5.00608	0.0383453	0.315118
FBXO5	0.792809	4.77577	5.00468	0.0383692	0.315118
KIAA0753	1.13917	3.8513	5.00386	0.0383834	0.315118
RHBDD3	-1.87691	2.72898	5.00097	0.0384328	0.315118
ARF4	0.831771	7.14939	4.99997	0.03845	0.315118
TMEM38A	-1.45183	4.30858	4.9977	0.0384891	0.315118
UPF1	-1.08112	5.82889	4.99578	0.0385221	0.315118
ZNF85	1.19644	3.77693	4.99327	0.0385653	0.315118
SP100	0.532558	8.06092	4.99261	0.0385768	0.315118
HIST1H2BH	-0.715073	6.80258	4.99198	0.0385875	0.315118
AP5Z1	-1.77349	4.20605	4.99111	0.0386026	0.315118
MRPL10	-0.788584	5.51212	4.98734	0.0386677	0.31526
YWHAG	-0.574157	7.15334	4.9866	0.0386805	0.31526
CDK10	-1.51186	3.59424	4.97817	0.0388266	0.316111
STK38L	0.744806	7.93939	4.97707	0.0388457	0.316111
UGDH-AS1	1.04155	5.75768	4.97411	0.0388972	0.316283
CNN2	-1.29181	5.94222	4.97082	0.0389545	0.316502
PSMD7	0.680169	6.34622	4.96476	0.0390602	0.316975
FAM53C	-0.744194	5.00201	4.96282	0.0390943	0.316975
FAM175B	0.968542	5.18752	4.96225	0.0391041	0.316975
RPUSD1	-1.69985	3.48879	4.96001	0.0391435	0.317047
ZNF277	0.89707	5.88228	4.95815	0.039176	0.317064
AARS	-0.686465	8.20404	4.95158	0.0392916	0.317752
CHAMP1	0.893637	4.64393	4.94981	0.0393228	0.317757
ZBTB11	0.75016	6.76922	4.94591	0.0393916	0.31791
TMEM43	-0.720698	5.09089	4.9445	0.0394165	0.31791
FIBP	-1.15834	5.01165	4.94354	0.0394333	0.31791
TXNL1	0.767965	7.09113	4.93969	0.0395015	0.318081
SPECC1L	-0.936179	3.84105	4.93671	0.0395543	0.318081
MALAT1	0.821341	12.9021	4.93434	0.0395965	0.318081
CD19	-1.15492	5.34088	4.93262	0.039627	0.318081
GPER1	-1.33855	3.71915	4.92964	0.03968	0.318081
ZSWIM4	-1.55288	3.14699	4.92922	0.0396876	0.318081
ATP11C	0.786982	6.22172	4.92881	0.0396949	0.318081
PDK1	0.733935	7.3454	4.92858	0.039699	0.318081
ZNF611	1.44593	3.58856	4.9219	0.0398181	0.318609
APEX2	-0.930304	4.46311	4.92088	0.0398363	0.318609
TPRA1	-1.18712	4.07885	4.91962	0.0398589	0.318609
CD40	-0.604879	7.26112	4.91655	0.0399139	0.318609
CCDC69	-0.743349	6.48951	4.91617	0.0399207	0.318609
LTB	-1.47261	4.84209	4.91462	0.0399486	0.318609
TOPBP1	0.626464	6.71806	4.91091	0.0400152	0.318896
TRIP11	0.9077	6.7724	4.90723	0.0400814	0.319019
PLEKHO2	-1.00913	5.31244	4.90664	0.0400919	0.319019
RHOV	-0.98477	5.2456	4.90283	0.0401608	0.319323
LOC100271832	-2.16998	4.63428	4.89507	0.040301	0.319922
ITFG3	-1.64425	3.93437	4.8926	0.0403459	0.319922
IGIP	2.03085	2.94916	4.89192	0.0403582	0.319922
C8orf59	0.841624	5.93533	4.89187	0.0403591	0.319922
ESAM	-1.65938	3.62588	4.89005	0.0403923	0.319941
NBEAL1	0.74147	5.62756	4.88521	0.0404802	0.320394
APAF1	0.844401	6.06739	4.8818	0.0405425	0.320474
LAMTOR2	-1.2183	4.20084	4.88128	0.0405519	0.320474
SZRD1	-0.766637	7.07294	4.87916	0.0405906	0.320537
BIN3	-1.34259	3.81336	4.87738	0.0406232	0.320551
KIAA0586	0.927969	5.70415	4.87521	0.0406629	0.32062
NPTN	0.931238	4.9405	4.87048	0.0407497	0.320845
BCAP31	-0.603139	5.40369	4.8703	0.040753	0.320845
NSUN5	-1.01505	4.12191	4.85742	0.0409903	0.322076
NUDT22	-1.30611	4.14653	4.85734	0.0409917	0.322076
DLGAP5	1.1084	6.11183	4.85677	0.0410022	0.322076
MTFP1	-1.29281	5.21856	4.85413	0.041051	0.322216
ARAP2	0.711508	7.31164	4.8464	0.0411945	0.322477
ZC3H3	-1.54101	3.3511	4.84565	0.0412084	0.322477
ZNF117	1.26483	3.41511	4.84285	0.0412605	0.322477
PPP2R5A	0.658044	6.35462	4.84227	0.0412714	0.322477
EIF5B	1.00101	6.07664	4.84098	0.0412954	0.322477
RCC1	-0.810337	5.77949	4.8408	0.0412987	0.322477
ITM2A	-1.49602	5.56006	4.83939	0.041325	0.322477
RHBDD2	-1.21426	3.63742	4.83624	0.0413838	0.322477
NAA16	0.835925	4.93865	4.8356	0.0413957	0.322477
MANBAL	-0.972932	3.93379	4.83334	0.0414381	0.322477
ANKRD39	-2.11741	2.7528	4.83311	0.0414423	0.322477
COG1	-0.93951	4.17277	4.83239	0.041456	0.322477
DENND6B	-1.42048	3.74593	4.82998	0.0415009	0.322528
KBTBD8	-1.78451	3.57354	4.82873	0.0415245	0.322528
PITPNC1	-3.05905	2.50151	4.82553	0.0415846	0.322567
NDUFB11	-1.19468	5.4116	4.82336	0.0416253	0.322567
FAAP20	-0.996235	3.83047	4.82184	0.0416539	0.322567
POLR3D	-0.912921	4.88812	4.82176	0.0416555	0.322567
KCND2	1.03951	4.65322	4.82022	0.0416845	0.322567
SLC9A3R1	-1.18827	4.18874	4.81591	0.0417658	0.322678
ANAPC10	0.984715	4.48459	4.81544	0.0417746	0.322678
SNORA70	-2.34436	7.37171	4.81315	0.0418179	0.322678
C20orf27	-1.09121	3.68378	4.81289	0.0418229	0.322678
SNRPB2	0.578769	6.10025	4.81112	0.0418562	0.322696
VPS28	-0.88267	4.77727	4.80758	0.0419234	0.322974
CENPI	1.20457	3.96383	4.80071	0.0420539	0.323472
CCDC94	-1.76518	3.84207	4.79901	0.0420864	0.323472
SP3	0.656013	7.17493	4.79674	0.0421295	0.323472
TATDN1	0.910922	5.10615	4.79284	0.0422041	0.323472
CD2BP2	-1.1659	5.45158	4.79117	0.042236	0.323472
ERGIC1	-1.13716	5.49653	4.79013	0.0422559	0.323472
AKIP1	-1.2142	3.65154	4.78679	0.0423198	0.323472
SMC5	0.874397	6.52057	4.78675	0.0423206	0.323472
SEMA4C	-1.4397	4.15396	4.78675	0.0423207	0.323472
C10orf12	1.15056	3.61043	4.78643	0.0423267	0.323472
VPS72	-0.881443	5.05701	4.78326	0.0423875	0.323472
DHRS7B	-1.48093	3.32653	4.78268	0.0423988	0.323472
ZMYM2	0.645819	7.48438	4.78181	0.0424154	0.323472
IRAK1BP1	1.18281	3.37521	4.7798	0.0424542	0.323472
SFT2D2	0.961876	4.21156	4.77832	0.0424826	0.323472
TMEM143	-1.36375	2.77734	4.77374	0.0425708	0.323472
LRRC14	-1.64926	3.80605	4.77322	0.0425809	0.323472
NAA15	0.679089	7.8168	4.77241	0.0425967	0.323472
TMEM168	0.79675	5.72254	4.7723	0.0425987	0.323472
HLA-DRB1	-0.96877	9.03691	4.76993	0.0426446	0.323472
IFI35	-1.10137	5.41543	4.76949	0.0426531	0.323472
ACBD4	-1.86991	3.076	4.76853	0.0426716	0.323472
SDC3	-2.04792	4.06773	4.76657	0.0427096	0.323524
AP1AR	0.792754	5.55693	4.76282	0.0427823	0.323839
PRIM1	1.01053	5.6224	4.75935	0.0428497	0.324113
MRPL41	-1.21546	3.962	4.75573	0.0429201	0.32441
KIF1C	-0.927366	5.61033	4.75311	0.0429713	0.324561
ITGAE	-0.951811	4.81565	4.74855	0.0430603	0.324798
EIF3G	-1.34545	5.97934	4.74831	0.043065	0.324798
TTC37	0.687408	8.15378	4.74503	0.0431294	0.324977
EFR3A	0.679843	6.76036	4.74391	0.0431512	0.324977
SNORA64	-3.12212	6.81113	4.74155	0.0431976	0.325075
ZNF180	1.03859	3.67981	4.74006	0.0432268	0.325075
PHGDH	-1.74511	4.96132	4.73453	0.0433355	0.325553
SFT2D3	-1.01299	3.87603	4.73365	0.0433528	0.325553
THEM6	-1.99453	2.75674	4.73159	0.0433936	0.325624
RBMX	-0.592142	7.08984	4.72582	0.0435075	0.325871
SLC25A28	-1.32022	3.73752	4.72461	0.0435315	0.325871
MECR	-1.89576	4.5249	4.72352	0.0435532	0.325871
POLR2H	-1.01939	5.19358	4.72208	0.0435816	0.325871
C19orf66	-1.1839	4.40498	4.72201	0.0435831	0.325871
PRKDC	0.64705	9.10298	4.71379	0.0437463	0.326857
BCLAF1	0.584475	7.57286	4.71082	0.0438056	0.326973
SNORA80A	-2.16665	5.8717	4.70986	0.0438247	0.326973
ROCK1	0.905192	7.27318	4.70479	0.0439261	0.327495
PRRC2A	-1.31981	5.90926	4.69683	0.0440858	0.32845
AGPAT1	-1.13516	4.33219	4.69237	0.0441755	0.328883
ENY2	0.743434	5.50781	4.69042	0.0442148	0.32894
MRPS11	-0.876966	4.94279	4.68319	0.0443608	0.329497
MGST3	-0.847591	4.862	4.68266	0.0443715	0.329497
ZNF564	0.87207	4.14358	4.68201	0.0443846	0.329497
KIAA0922	0.565064	7.49766	4.6787	0.0444517	0.329515
RFTN1	-0.738872	7.54401	4.67765	0.044473	0.329515
SLC3A2	-1.14601	6.96488	4.67721	0.044482	0.329515
2018-03-01	1.41479	3.99737	4.6712	0.0446042	0.329978
SLC38A10	-0.940572	4.92539	4.67102	0.0446079	0.329978
C6orf62	0.686793	7.64551	4.66544	0.0447218	0.330299
SNORA48	-1.12764	8.92703	4.66438	0.0447435	0.330299
UMAD1	1.02186	3.43819	4.66035	0.0448259	0.330299
NR3C1	0.579297	9.37963	4.66018	0.0448292	0.330299
CD72	1.3733	3.50915	4.65808	0.0448723	0.330299
C5orf42	0.787447	5.69174	4.65782	0.0448777	0.330299
RBM4	0.891936	4.60505	4.65634	0.044908	0.330299
UBALD1	-1.95729	2.14889	4.65383	0.0449596	0.330299
SAMD8	0.741632	6.43169	4.65372	0.0449618	0.330299
ICE2	0.593068	6.22185	4.65254	0.0449862	0.330299
ALAS1	-0.64045	6.12637	4.65185	0.0450003	0.330299
PIM3	-1.47461	5.74043	4.64795	0.0450807	0.330655
HCCS	-0.787346	4.54516	4.64523	0.0451367	0.330833
CYTH2	-1.34561	3.96452	4.64352	0.0451721	0.330859
ACTR5	-1.15791	4.15651	4.64043	0.0452361	0.331002
ARL6IP4	-0.957931	6.51147	4.63887	0.0452684	0.331002
TRAM2	-1.01782	4.20904	4.63771	0.0452924	0.331002
BRWD3	0.815624	6.42263	4.63627	0.0453223	0.331002
DNAJB12	-1.28875	4.08402	4.6349	0.0453506	0.331002
PJA2	0.704642	7.8525	4.63127	0.0454261	0.331095
XAF1	1.15759	5.08743	4.63007	0.0454511	0.331095
MIIP	-1.41969	4.61553	4.6297	0.0454587	0.331095
SLC43A1	-1.51873	3.26027	4.62684	0.0455182	0.331095
SMARCAL1	-0.790079	4.87862	4.62594	0.0455372	0.331095
FTSJ2	-0.647077	5.0425	4.62235	0.0456121	0.331095
UFSP2	0.805448	5.23328	4.62084	0.0456437	0.331095
CYC1	-1.2773	6.77837	4.61853	0.045692	0.331095
SAMSN1	0.926407	7.83027	4.61656	0.0457333	0.331095
TRIP12	0.597773	8.62415	4.61601	0.0457448	0.331095
ACAP1	-0.967421	6.98608	4.61517	0.0457624	0.331095
TOX4	-0.65673	5.83502	4.61464	0.0457735	0.331095
PTBP1	-0.868078	6.99504	4.61339	0.0457997	0.331095
NSMF	-1.27667	4.18875	4.61296	0.0458087	0.331095
RHEB	0.838337	5.62716	4.61133	0.0458431	0.331114
ZBTB37	-1.71964	2.9187	4.60844	0.0459038	0.331322
AUP1	-0.869277	6.07181	4.60671	0.0459402	0.331355
TTC14	0.624375	6.37027	4.60515	0.0459731	0.331363
FLJ37453	-1.6423	2.80861	4.60015	0.0460786	0.331884
ALG13	0.585954	5.53718	4.59871	0.0461092	0.331884
TRAF6	0.885266	4.82645	4.59509	0.0461857	0.332205
REPIN1	-1.31442	5.80269	4.59123	0.0462677	0.332268
POLR2L	-1.21592	4.30696	4.59031	0.0462872	0.332268
FERMT3	-1.33775	6.07739	4.59017	0.0462903	0.332268
MDN1	0.5458	7.08125	4.58611	0.0463767	0.332654
ADAM10	0.786523	7.19392	4.58464	0.0464079	0.332654
WWP1	0.90116	5.61657	4.58127	0.0464798	0.33294
MCTP1	0.794142	6.10142	4.5783	0.0465432	0.333106
ATP5G1	-0.742281	5.43375	4.57638	0.0465845	0.333106
DNAH1	-1.05782	4.46071	4.57384	0.0466389	0.333106
SNORD121A	-2.94315	4.32351	4.61442	0.0466492	0.333106
TAZ	-1.14052	4.08266	4.57272	0.0466629	0.333106
LINC01000	-1.43842	3.75474	4.56667	0.0467928	0.333751
PIBF1	0.910657	5.83571	4.56482	0.0468326	0.333751
UBB	-0.665878	8.48204	4.56368	0.0468572	0.333751
SLC1A5	-1.01682	5.70294	4.56131	0.0469083	0.333751
EXOSC9	0.787157	5.85631	4.5603	0.0469301	0.333751
RNF40	-0.705235	5.47771	4.55827	0.046974	0.333751
ASB7	0.57613	5.3327	4.55798	0.0469803	0.333751
CNTLN	1.2048	4.24078	4.55518	0.0470409	0.333751
SREBF1	-1.53728	3.37572	4.55513	0.047042	0.333751
CD70	-1.19163	7.03105	4.55072	0.0471376	0.334202
SNORD91B	-1.40177	6.77579	4.54671	0.0472246	0.334432
HAGHL	-1.56746	3.53179	4.54591	0.047242	0.334432
HLA-DMB	-0.840751	7.30739	4.54398	0.047284	0.334432
CPSF4	-1.03666	4.26014	4.54215	0.0473239	0.334432
PLEKHF2	0.724588	7.09987	4.5413	0.0473426	0.334432
EMC10	-1.12039	5.05537	4.53826	0.0474089	0.334432
SUB1	0.663673	8.12371	4.53766	0.047422	0.334432
RPS6KA4	-1.28427	4.08508	4.53743	0.0474271	0.334432
TSPYL1	-0.680935	6.34352	4.53107	0.0475663	0.335186
CD38	-0.778102	4.75189	4.52685	0.047659	0.335612
LAT2	-0.589776	7.23358	4.52179	0.0477703	0.336037
MOB3A	-0.755263	7.09133	4.52118	0.0477838	0.336037
SPAG9	0.695625	6.70496	4.51965	0.0478174	0.336046
HDGFRP2	-1.02439	4.4176	4.51643	0.0478887	0.336118
TEC	0.635789	6.30637	4.51536	0.0479122	0.336118
PDIA4	-0.740753	7.23819	4.51335	0.0479567	0.336118
ARL13B	1.33787	3.11265	4.51335	0.0479568	0.336118
WDR43	0.629195	7.15692	4.51103	0.0480081	0.336237
SNORD30	-1.7695	8.61214	4.50853	0.0480637	0.336237
ZC3H14	0.645488	6.02554	4.50821	0.0480707	0.336237
B4GALT3	-1.36833	4.24225	4.50507	0.0481405	0.336341
PLEKHO1	-0.917679	5.88239	4.50463	0.0481502	0.336341
PHF7	-1.52762	2.65611	4.50001	0.0482531	0.336834
GTPBP2	-0.958359	4.9714	4.49595	0.0483437	0.336918
HGS	-1.07407	5.0572	4.49508	0.0483632	0.336918
UBE2A	0.741263	6.13153	4.49399	0.0483875	0.336918
SLC37A4	-0.979648	4.1996	4.49367	0.0483948	0.336918
NAA35	0.722357	5.16473	4.48775	0.0485273	0.337576
BIRC5	-0.795601	5.04013	4.48506	0.0485877	0.337576
THADA	0.648939	5.77162	4.4827	0.0486408	0.337576
CCBL2	1.07211	5.45847	4.48213	0.0486537	0.337576
PCAT5	-2.9497	1.89357	4.48112	0.0486765	0.337576
LOC101929415	1.10812	4.2566	4.48079	0.0486838	0.337576
C21orf33	-0.474185	6.47995	4.46937	0.0489419	0.339139
FGD5-AS1	0.547073	6.233	4.46779	0.0489776	0.339161
KPNB1	0.511729	8.23164	4.46318	0.0490825	0.339661
RPL8	-0.763663	9.632	4.45725	0.0492174	0.339868
GNPTAB	0.778455	6.07675	4.45683	0.049227	0.339868
HIC1	-0.991798	5.60319	4.4567	0.0492301	0.339868
HLA-E	-0.835802	8.83771	4.45613	0.049243	0.339868
GTDC1	0.786973	4.5167	4.45445	0.0492813	0.339907
ZNF142	-1.41943	3.17303	4.45102	0.0493598	0.340033
OAZ1	-0.607026	8.87044	4.44953	0.0493938	0.340033
SNORA76C	-2.19017	7.28958	4.44776	0.0494345	0.340033
SNORA26	-1.99116	8.37615	4.44733	0.0494444	0.340033
CEP128	1.39003	3.13366	4.4452	0.0494931	0.340033
TSSC4	-1.30729	4.07883	4.4451	0.0494956	0.340033
F5	1.96542	2.9093	4.44159	0.0495761	0.340361
UBE2C	-0.826672	4.42323	4.43896	0.0496368	0.340554
PRDM2	0.56581	7.10152	4.43548	0.0497169	0.340744
MARS	-0.781143	6.98044	4.43491	0.0497301	0.340744
RNF141	0.788209	4.96391	4.42741	0.0499036	0.341305
PAM	0.74302	6.00253	4.4246	0.0499687	0.341305
DUS4L	1.34971	3.08643	4.42449	0.0499713	0.341305

## Sheet: Table S5
Table S5. EdgeR output for significant P4-DRGs
	logFC	logCPM	F	PValue	FDR
MAP3K3	0.921068	4.54376	19.4955	0.000360031	0.935978
SLC30A1	0.983126	4.33665	18.7136	0.000437307	0.935978
SNORD58A	1.52767	7.92282	17.9141	0.000536043	0.935978
SF3B2	0.677174	6.92304	17.6362	0.000576021	0.935978
VEGFB	1.11105	4.9765	17.362	0.000618756	0.935978
LSS	0.935662	5.79247	16.8536	0.000707727	0.935978
COX5A	-1.11158	6.10129	16.5467	0.000768346	0.935978
PTPN7	-0.946001	5.12841	16.2698	0.000828035	0.935978
SNORD59A	0.985752	5.66378	15.4425	0.00103969	0.935978
TJP2	0.87954	7.40952	15.1905	0.00111575	0.935978
VBP1	-0.884636	5.54819	14.791	0.00124944	0.935978
SNORD59B	1.28901	5.39475	14.3887	0.00140245	0.935978
GTPBP1	0.605006	5.7571	14.3089	0.00143524	0.935978
PRPF31	-0.938426	4.55178	14.1651	0.0014965	0.935978
GSG2	-1.41362	3.03227	13.7021	0.00171461	0.935978
YBX3	0.754386	6.16557	13.5673	0.00178466	0.935978
GMDS	-1.0542	3.77452	13.2688	0.0019515	0.935978
PXMP2	-1.91073	2.82429	13.2109	0.00198586	0.935978
SNORD58C	1.67684	5.86383	13.1052	0.00205028	0.935978
MARK4	1.05451	3.78516	12.9721	0.0021348	0.935978
FHL3	-1.3965	2.67156	12.8299	0.00222952	0.935978
ENO2	1.21585	7.08421	12.6723	0.00233997	0.935978
SNORD70	1.39131	5.0938	12.6507	0.00235552	0.935978
SNORD76	1.42687	9.06135	12.4683	0.00249218	0.935978
MEPCE	0.664508	4.72569	12.4487	0.00250736	0.935978
ZFAND3	0.88386	5.07002	12.3977	0.00254739	0.935978
ID3	-0.730887	4.81697	12.3729	0.00256712	0.935978
TCF20	0.587365	6.47522	12.3686	0.00257058	0.935978
SF1	0.742684	6.28202	12.282	0.00264092	0.935978
ASS1	-2.05571	2.91405	12.1536	0.00274921	0.941879
NSMCE4A	-0.665609	5.51905	11.8089	0.00306554	0.988814
INSR	0.717738	7.6946	11.7314	0.00314218	0.988814
SNORA74B	-1.02896	6.98901	11.4392	0.00345112	0.988814
ZFP91	0.632508	5.82087	11.4321	0.00345906	0.988814
MARCKS	0.578995	8.42032	11.2842	0.00362868	0.988814
SNORA30	-1.25133	5.22263	11.2825	0.00363069	0.988814
GTF3C6	-1.03774	4.43648	11.2115	0.00371554	0.988814
SLC25A25	0.968525	4.70306	11.0571	0.00390785	0.988814
SNX17	-0.780362	6.57662	11.0218	0.00395331	0.988814
DNAJC5	0.800728	5.24184	10.9533	0.00404335	0.988814
CD38	-0.879349	4.85551	10.8952	0.00412148	0.988814
PPP2R5E	0.694875	6.31026	10.8635	0.00416489	0.988814
SNORD41	1.0862	4.51281	10.8064	0.00424423	0.988814
GTF2IRD1	1.38532	3.92734	10.806	0.00424491	0.988814
SMARCA4	0.581115	6.20073	10.725	0.00436052	0.988814
RELA	0.50477	5.15514	10.5025	0.00469662	0.988814
MCTP1	0.598925	5.5394	10.4783	0.00473493	0.988814
IL32	-1.0605	8.13842	10.4376	0.0048002	0.988814
RCOR1	0.881974	4.54748	10.341	0.004959	0.988814
EXOC8	0.630596	4.97642	10.0435	0.00548642	0.988814
SLC39A6	0.537702	5.55355	10.0418	0.00548968	0.988814
COCH	-0.845043	4.16855	10.0368	0.00549911	0.988814
RAB35	0.582933	5.79489	9.91924	0.00572532	0.988814
GOLGA2	0.578692	5.36301	9.90037	0.0057626	0.988814
CCNF	-0.814711	4.20792	9.88453	0.0057941	0.988814
GATAD2B	0.472528	6.14926	9.84727	0.00586897	0.988814
VNN2	-0.912718	4.69939	9.80765	0.0059498	0.988814
ACAA2	-0.540195	6.79986	9.78978	0.00598666	0.988814
P2RX5	-1.02786	3.49469	9.69149	0.00619404	0.988814
RNF10	0.509859	6.68476	9.6655	0.00625022	0.988814
USF2	0.984538	6.99331	9.65878	0.00626484	0.988814
CDK4	-0.526566	6.47779	9.54616	0.0065157	0.988814
GALNT10	0.640429	6.47854	9.49405	0.00663558	0.988814
TCF19	-0.884345	4.80268	9.46896	0.00669417	0.988814
ZBTB7A	0.852957	4.25127	9.45996	0.00671535	0.988814
MAGEF1	-1.17796	3.132	9.44364	0.00675392	0.988814
USP42	0.63184	5.0124	9.39519	0.0068699	0.988814
PHF8	0.526122	5.74416	9.28161	0.0071507	0.988814
TGFB1	1.0129	4.68657	9.25646	0.00721464	0.988814
KAT8	0.678446	4.08647	9.24502	0.0072439	0.988814
TRIM21	-0.775116	4.63361	9.12545	0.00755815	0.988814
TRAK1	0.676468	5.71768	9.00462	0.00789142	0.988814
PECR	-0.661973	4.33353	8.99438	0.00792044	0.988814
PLXNA1	0.921598	4.75578	8.96284	0.00801049	0.988814
LAMP2	0.45039	6.63805	8.93612	0.00808771	0.988814
SPRYD3	1.12239	3.2107	8.93551	0.00808948	0.988814
YWHAQ	-0.727382	7.33272	8.92425	0.00812227	0.988814
SKIL	0.676527	6.06354	8.89177	0.00821772	0.988814
AIFM1	-0.665086	5.69284	8.84937	0.00834422	0.988814
C10orf12	0.766458	3.85371	8.83875	0.00837626	0.988814
SLC20A1	0.803262	6.24584	8.74389	0.00866859	0.988814
CMAHP	-0.827074	4.32482	8.70904	0.00877887	0.988814
RRP8	0.676223	4.18104	8.68303	0.0088622	0.988814
PSME1	-0.422674	7.96352	8.67962	0.0088732	0.988814
ETV3	0.869838	3.51572	8.54756	0.00931095	0.988814
DEXI	0.812904	3.83864	8.48552	0.00952495	0.988814
SETD1A	0.873941	3.42441	8.483	0.00953377	0.988814
IFI44	-0.656082	6.45014	8.46569	0.00959456	0.988814
GIT1	0.728065	4.32925	8.44116	0.00968142	0.988814
HDAC7	-1.12699	3.72322	8.41231	0.00978472	0.988814
ARHGAP26	-0.49182	4.95033	8.4084	0.00979881	0.988814
IL2RB	0.609861	6.69414	8.33536	0.0100664	0.988814
TMOD1	-1.05253	4.66281	8.33234	0.0100776	0.988814
NFE2L2	0.482907	6.13096	8.31053	0.0101592	0.988814
HPS1	0.691667	5.30009	8.30672	0.0101736	0.988814
ARHGAP17	0.437692	7.16765	8.28799	0.0102443	0.988814
ADCY3	0.87284	6.0102	8.22888	0.0104714	0.988814
LPCAT4	1.01412	3.94083	8.20019	0.0105837	0.988814
IL7	0.712063	3.98869	8.14069	0.0108208	0.988814
IFFO1	1.17205	3.43678	8.1312	0.0108592	0.988814
ASF1B	-1.04654	4.0244	8.03776	0.0112454	0.988814
TMED4	0.63065	6.48709	7.95428	0.0116036	0.988814
PPP2R5D	-0.643236	4.74628	7.9444	0.0116468	0.988814
EIF4E2	-0.812185	4.57656	7.88621	0.0119053	0.988814
DOT1L	0.57447	5.53707	7.86598	0.0119966	0.988814
PAQR8	-0.817231	5.04386	7.80626	0.012271	0.988814
RMI2	-1.04203	4.02932	7.77942	0.0123966	0.988814
YTHDF2	0.508104	6.31613	7.71684	0.0126951	0.988814
ALOX5AP	-1.0755	4.04516	7.70667	0.0127444	0.988814
USP4	0.478654	7.06634	7.65072	0.0130194	0.988814
SURF1	0.739763	4.20024	7.63029	0.0131215	0.988814
NUP214	0.519054	5.14349	7.61645	0.0131912	0.988814
PCBP2	0.577508	8.97101	7.60786	0.0132346	0.988814
USP6NL	0.521727	5.14573	7.59792	0.0132851	0.988814
PMM2	0.411199	5.39542	7.57778	0.0133881	0.988814
STARD7	-0.477647	7.37206	7.55813	0.0134894	0.988814
HERC1	0.457464	8.20452	7.55334	0.0135143	0.988814
PSMA1	-0.46919	7.79616	7.55171	0.0135227	0.988814
RNF170	-0.947573	3.79357	7.55041	0.0135295	0.988814
SLC25A20	-0.586257	4.82793	7.54614	0.0135517	0.988814
KHDRBS1	0.392768	7.65374	7.54433	0.0135611	0.988814
MTMR3	0.52957	5.27976	7.51478	0.0137161	0.988814
ERP29	-0.38914	7.26088	7.51467	0.0137167	0.988814
ATPAF1	-0.595581	5.35932	7.49633	0.0138138	0.988814
PATL1	0.826328	5.39206	7.46733	0.0139691	0.988814
DGKZ	-1.2919	4.72319	7.45101	0.0140574	0.988814
PCCA	-0.598557	4.07833	7.43854	0.0141252	0.988814
CPSF7	0.508542	5.65264	7.42589	0.0141944	0.988814
SRSF4	0.531193	5.70409	7.42246	0.0142132	0.988814
CSRP1	-0.839799	4.25351	7.40804	0.0142928	0.988814
HN1L	-0.480984	5.98784	7.39541	0.0143628	0.988814
TMEM38B	0.666939	5.28371	7.38983	0.0143938	0.988814
PPFIBP1	0.451747	5.84238	7.36529	0.0145313	0.988814
TRIM28	-0.575869	7.48795	7.34459	0.0146485	0.988814
GSK3B	0.434753	6.21836	7.26877	0.0150869	0.988814
PI4K2A	0.886578	4.00559	7.25965	0.0151407	0.988814
RNF145	0.518484	6.02316	7.22796	0.015329	0.988814
ATXN7L3B	-0.378323	6.44186	7.22536	0.0153446	0.988814
C16orf87	0.574602	4.64114	7.22381	0.0153539	0.988814
SH3BP1	-0.77748	4.24076	7.20663	0.0154573	0.988814
PEG10	0.625858	5.76334	7.18208	0.0156065	0.988814
EDC4	-0.599404	5.83503	7.16039	0.0157396	0.988814
H2AFZ	-0.497317	7.71817	7.14299	0.0158474	0.988814
COG4	-0.409202	6.01333	7.08355	0.0162218	0.988814
FGF11	1.50745	4.47855	7.08202	0.0162316	0.988814
ZNF197-AS1	-3.65106	1.44778	7.07738	0.0162612	0.988814
NAF1	0.657263	3.80899	7.02525	0.0165988	0.988814
SUN1	0.500865	6.3594	7.02018	0.0166321	0.988814
BIN3	-0.621875	3.89274	7.00112	0.0167578	0.988814
RPL28	0.882512	7.7458	6.9993	0.0167698	0.988814
UBE2E2	-0.490474	5.03823	6.93015	0.0172354	0.988814
ELAVL1	0.559102	5.93092	6.92106	0.0172976	0.988814
SH3KBP1	0.514174	7.79639	6.91365	0.0173486	0.988814
TMSB10	-0.518348	8.44336	6.90591	0.017402	0.988814
SNORD71	1.05422	5.90314	6.89667	0.017466	0.988814
DHX38	0.41964	5.43972	6.88384	0.0175553	0.988814
IRF2BP2	0.492144	7.82444	6.85259	0.017775	0.988814
ALKBH5	0.603626	7.12366	6.83161	0.0179243	0.988814
CEP63	0.751738	4.41241	6.8015	0.018141	0.988814
ORAI1	1.01088	4.14808	6.78756	0.0182423	0.988814
ZNF592	0.59252	4.63747	6.7711	0.0183628	0.988814
IKZF5	0.50333	5.68463	6.76876	0.01838	0.988814
ABHD3	-0.720238	4.19813	6.76704	0.0183927	0.988814
ZDHHC18	0.607937	5.53225	6.7662	0.0183989	0.988814
NGRN	0.621374	5.32864	6.75098	0.0185113	0.988814
IGLL5	-2.08559	6.29468	6.71955	0.018746	0.988814
ELK1	0.555721	4.96533	6.7023	0.0188764	0.988814
ATAD2B	0.481344	6.24371	6.68913	0.0189765	0.988814
ZNF787	1.01555	3.4734	6.67187	0.0191086	0.988814
KLHDC8B	1.94565	4.39104	6.66722	0.0191444	0.988814
SNORA62	-1.06083	9.37017	6.6645	0.0191654	0.988814
ANP32B	0.695496	6.19033	6.64176	0.0193417	0.988814
IFNGR2	0.563569	6.9572	6.63545	0.019391	0.988814
TPGS2	-0.812084	5.11438	6.61357	0.0195628	0.988814
GRINA	0.492663	6.52727	6.60337	0.0196436	0.988814
PRKCH	0.673272	7.30626	6.58721	0.0197723	0.988814
KPNB1	0.450011	8.66479	6.56002	0.0199909	0.988814
SBNO2	0.886328	4.49486	6.55782	0.0200087	0.988814
RAB2B	0.53701	5.07307	6.55223	0.0200541	0.988814
DAP	-0.54196	5.88291	6.53991	0.0201544	0.988814
KLHDC3	-0.402836	5.35519	6.53132	0.0202247	0.988814
LYSMD1	1.18319	3.1776	6.52087	0.0203106	0.988814
HAUS4	-0.428526	5.79336	6.51528	0.0203567	0.988814
SEPHS2	-0.5016	6.24985	6.49202	0.0205499	0.988814
PGRMC2	-0.640906	4.67585	6.48722	0.0205899	0.988814
RRAGB	0.741453	3.54253	6.46587	0.0207695	0.988814
P3H2	0.612466	6.24391	6.46498	0.0207771	0.988814
MAPK13	-0.857356	3.19486	6.45952	0.0208233	0.988814
EPDR1	-1.1153	3.54894	6.45418	0.0208686	0.988814
MAPK3	0.844464	3.61198	6.42081	0.0211543	0.988814
SLC41A2	0.624818	5.20022	6.3996	0.0213383	0.988814
PTPN18	-0.7742	4.72216	6.38387	0.0214758	0.988814
IGLL3P	-3.64916	4.58425	6.52197	0.0217081	0.988814
ING4	-0.551573	4.45936	6.3479	0.0217943	0.988814
SPAG16	-0.56546	4.0646	6.32574	0.0219931	0.988814
EMP3	0.607772	4.44688	6.31691	0.0220729	0.988814
MRC2	2.30932	2.32707	6.31282	0.02211	0.988814
AKAP13	0.442987	8.29558	6.30894	0.0221453	0.988814
FCRLA	-0.704023	6.77028	6.30774	0.0221562	0.988814
SNORD36A	0.73969	5.5587	6.29709	0.0222533	0.988814
ATP5C1	-0.384639	7.64727	6.28277	0.0223847	0.988814
BASP1	0.669727	5.57773	6.2686	0.0225155	0.988814
CPEB4	0.591611	7.00508	6.26849	0.0225165	0.988814
ELMSAN1	0.554635	6.94286	6.25191	0.0226707	0.988814
COPRS	0.95974	3.20742	6.24136	0.0227695	0.988814
LOC100506258	1.39759	3.23232	6.23866	0.0227948	0.988814
KIF5B	0.490974	7.52941	6.23109	0.0228661	0.988814
RFWD2	-0.422069	6.27966	6.20173	0.0231448	0.988814
SLC33A1	0.500048	5.28492	6.18325	0.0233222	0.988814
RBM45	-0.911482	3.76208	6.1431	0.0237131	0.988814
TSPAN14	0.735557	5.19128	6.13597	0.0237833	0.988814
BLMH	-0.427004	5.6515	6.13355	0.0238071	0.988814
TRIM69	-0.750276	4.15167	6.11231	0.0240179	0.988814
MYO1G	-0.41075	8.28155	6.11153	0.0240256	0.988814
ZNF440	-0.67247	4.01209	6.08949	0.0242466	0.988814
SLC35E2	-0.76288	3.47609	6.08823	0.0242594	0.988814
WBP2	0.593089	4.98964	6.07006	0.0244434	0.988814
SUSD3	-0.558315	4.67052	6.0253	0.0249037	0.988814
SNORD24	0.836312	7.59764	6.02373	0.02492	0.988814
NLN	0.513215	5.15602	6.02333	0.0249241	0.988814
PCBP1	0.602814	7.6501	6.00249	0.025142	0.988814
C12orf10	0.661479	4.61145	5.9986	0.0251829	0.988814
LTA	0.579778	5.35785	5.98436	0.0253333	0.988814
PRRC2B	0.502484	7.04537	5.98071	0.0253719	0.988814
DYRK1A	0.576495	7.06956	5.96968	0.0254894	0.988814
AKR1B1	-0.873174	5.09503	5.96701	0.0255179	0.988814
RAD54L2	0.564404	4.7878	5.96652	0.0255231	0.988814
HDAC3	-0.464076	5.7727	5.96077	0.0255846	0.988814
CENPL	-0.87384	4.19041	5.95826	0.0256115	0.988814
FAM49B	-0.560911	5.37721	5.93883	0.025821	0.988814
SLC43A3	0.58489	6.64541	5.93747	0.0258357	0.988814
GRAMD3	-0.86823	2.95224	5.92402	0.0259819	0.988814
SERPINB1	-1.36546	3.27995	5.89425	0.026309	0.988814
HIST1H1D	-0.584131	9.54587	5.8907	0.0263482	0.988814
HSF4	1.53709	2.69686	5.87488	0.0265242	0.988814
2017-09-10	-0.630794	6.47153	5.86977	0.0265813	0.988814
BCDIN3D	-1.17921	2.76569	5.8532	0.0267675	0.988814
PEPD	-0.693454	4.007	5.84968	0.0268073	0.988814
RIC1	0.410073	7.20606	5.84102	0.0269054	0.988814
ST6GALNAC6	0.664422	5.56321	5.83871	0.0269317	0.988814
PDP2	0.499134	4.88594	5.82722	0.0270626	0.988814
ACTR1B	-0.393393	6.04699	5.81513	0.0272011	0.988814
ZBTB10	0.594401	5.52921	5.81501	0.0272025	0.988814
SCYL3	0.413419	4.87038	5.80127	0.0273609	0.988814
ETS1	-0.547138	7.58526	5.799	0.0273871	0.988814
PIM1	0.900921	4.64076	5.78206	0.0275841	0.988814
SNRK	0.649331	4.35686	5.76949	0.0277314	0.988814
DNAJB1	1.28281	7.28006	5.74714	0.0279954	0.988814
PLS3	-2.53842	3.56057	5.74382	0.0280349	0.988814
GCLC	0.67332	3.49353	5.74365	0.0280368	0.988814
MAST2	0.554808	4.93684	5.71865	0.0283361	0.988814
2017-09-08	0.484395	5.61467	5.71508	0.0283791	0.988814
LOC81691	-0.545221	3.98957	5.69758	0.0285911	0.988814
NPM3	-0.536806	4.75981	5.69687	0.0285998	0.988814
STRN4	0.637299	4.72846	5.68806	0.0287071	0.988814
SAFB	0.447909	5.22364	5.68439	0.0287521	0.988814
ANKRD13A	0.420646	7.28267	5.67566	0.0288592	0.988814
BRD4	0.525943	5.7056	5.66907	0.0289403	0.988814
HIVEP1	0.377375	6.70333	5.66173	0.0290311	0.988814
AKAP8L	0.586198	5.1344	5.65916	0.0290629	0.988814
EXOSC8	-0.398036	5.2985	5.6452	0.0292365	0.988814
SNAP29	-0.423453	4.84024	5.64278	0.0292667	0.988814
SNORA6	-1.62152	11.8753	5.64267	0.0292681	0.988814
FAM50A	0.852653	4.31174	5.64065	0.0292934	0.988814
LOC100294145	-0.526464	4.00084	5.63431	0.0293727	0.988814
SPATA5L1	0.596272	4.17517	5.62526	0.0294865	0.988814
SMNDC1	0.468654	5.70805	5.61718	0.0295886	0.988814
MTA1	0.677511	5.62858	5.61227	0.0296508	0.988814
HNRNPL	-0.531253	7.78589	5.60844	0.0296994	0.988814
PRPSAP1	-0.543999	4.38065	5.60796	0.0297055	0.988814
ITGB3	0.901419	4.08764	5.60178	0.0297841	0.988814
ZNF284	0.897889	2.98259	5.59577	0.0298609	0.988814
SEC11C	-0.448629	6.08665	5.59476	0.0298738	0.988814
ARAP2	0.412736	7.27435	5.59105	0.0299213	0.988814
SPPL3	0.74403	4.29338	5.58917	0.0299453	0.988814
PDCD1LG2	0.740926	3.33405	5.58599	0.0299861	0.988814
ZNF614	-0.476405	4.86859	5.57124	0.0301763	0.988814
SDC1	1.06582	5.49117	5.56586	0.030246	0.988814
PDCD6	-0.373571	5.81172	5.55783	0.0303504	0.988814
ARHGDIB	-0.60784	8.57079	5.55325	0.0304101	0.988814
USP14	0.52043	6.54915	5.54948	0.0304594	0.988814
KSR1	0.614367	4.59743	5.54703	0.0304915	0.988814
SMARCC2	0.350774	6.32616	5.53803	0.0306095	0.988814
BAHD1	0.558758	4.31125	5.53456	0.0306552	0.988814
RAPGEF1	0.419553	7.04992	5.53148	0.0306959	0.988814
ZCCHC8	0.528126	5.45789	5.52562	0.0307732	0.988814
SNORD4A	1.11487	4.96916	5.51447	0.0309211	0.988814
GTF2F1	0.461155	5.61308	5.51189	0.0309556	0.988814
TAF10	-0.542275	5.14063	5.50426	0.0310573	0.988814
BOD1L1	0.530344	7.03568	5.49057	0.0312411	0.988814
HIP1	0.890615	4.2889	5.49018	0.0312463	0.988814
PPP3R1	-0.840209	5.94799	5.4847	0.0313202	0.988814
PTMS	0.774578	3.46338	5.48256	0.031349	0.988814
NDUFA9	-0.373929	6.04673	5.47473	0.0314551	0.988814
PSMB8	-0.439157	7.2708	5.46939	0.0315277	0.988814
MGST1	-0.907575	4.53184	5.46273	0.0316184	0.988814
ZADH2	-0.468955	5.87769	5.46166	0.0316331	0.988814
TSC22D4	-0.589472	4.7043	5.44457	0.0318674	0.988814
SNORD66	0.951014	6.27066	5.43724	0.0319685	0.988814
MAML1	0.48554	4.88035	5.4217	0.0321842	0.988814
SCARB1	0.587797	6.11224	5.39802	0.0325159	0.988814
AGO2	0.586614	5.2727	5.39093	0.032616	0.988814
SNORD57	0.848534	7.24676	5.38433	0.0327094	0.988814
POP4	-0.54713	4.91917	5.37858	0.0327913	0.988814
OPTN	0.46063	6.68224	5.36728	0.0329525	0.988814
WNK1	0.414702	8.26042	5.35662	0.0331054	0.988814
FTSJ2	-0.443512	5.34522	5.34969	0.0332052	0.988814
FRY	-1.0012	3.80559	5.34915	0.033213	0.988814
H2AFV	-0.363855	6.42441	5.34755	0.0332361	0.988814
CLNS1A	-0.38355	6.72898	5.34174	0.0333202	0.988814
MFN2	0.371494	6.36965	5.33568	0.0334083	0.988814
GAB2	0.659822	4.6239	5.32289	0.0335947	0.988814
HDAC6	0.539053	4.4668	5.31934	0.0336466	0.988814
HSPG2	0.998521	3.28131	5.31909	0.0336504	0.988814
GIT2	0.513881	6.01329	5.30803	0.0338129	0.988814
SNRPG	-0.44907	6.62389	5.28837	0.034104	0.988814
ABRACL	-0.521652	5.40746	5.28758	0.0341158	0.988814
SNORD47	1.15837	9.91703	5.28421	0.0341661	0.988814
TIMM10	-0.565962	4.22802	5.27901	0.0342437	0.988814
MTMR6	0.514323	4.69529	5.26997	0.0343792	0.988814
PPM1H	-2.25072	2.41786	5.38014	0.0344898	0.988814
TMEM231	0.932147	2.78373	5.26033	0.0345243	0.988814
NR2C1	0.489104	4.88568	5.25929	0.03454	0.988814
RAP1GDS1	-0.83914	4.36553	5.25228	0.0346461	0.988814
USP46	0.583437	4.55131	5.24657	0.0347328	0.988814
PFDN2	0.566906	4.88256	5.23773	0.0348675	0.988814
BOLA3	-0.540787	4.08294	5.23662	0.0348844	0.988814
CELF2-AS1	0.916376	2.78638	5.23339	0.0349338	0.988814
HNRNPA0	-0.404291	6.88834	5.2202	0.0351363	0.988814
PML	-0.591327	5.05373	5.21841	0.0351638	0.988814
KLHL18	0.480061	5.27951	5.21473	0.0352206	0.988814
SLC25A13	0.523997	3.82715	5.21329	0.0352428	0.988814
MFHAS1	0.537874	5.55186	5.21052	0.0352856	0.988814
XYLT1	-0.552137	4.41056	5.2105	0.035286	0.988814
SLC17A5	0.72503	4.11872	5.20496	0.0353719	0.988814
PRPF38B	0.406157	5.52295	5.20293	0.0354034	0.988814
DNAJC19	-0.411132	4.37652	5.19929	0.0354599	0.988814
FAM83G	0.795717	3.41697	5.19841	0.0354737	0.988814
ILK	-0.410626	6.22083	5.1946	0.035533	0.988814
DDX31	0.473818	5.04823	5.17626	0.0358205	0.988814
CCNT1	0.388887	6.73154	5.17207	0.0358865	0.988814
ITGAL	-0.744153	4.90676	5.16611	0.0359808	0.988814
ZPR1	0.391008	6.13975	5.15012	0.0362348	0.988814
LAMTOR1	-0.465379	6.03098	5.14156	0.0363716	0.988814
ZFAND6	-0.441848	5.80429	5.13663	0.0364508	0.988814
BRI3	0.884721	4.66697	5.13298	0.0365095	0.988814
RRN3	0.418247	5.76127	5.12489	0.0366399	0.988814
NUMA1	0.371741	6.37672	5.12303	0.0366699	0.988814
ZNF134	-0.90285	3.89165	5.11193	0.03685	0.988814
SQSTM1	0.526251	7.53659	5.10724	0.0369264	0.988814
KIF3A	0.88348	6.00112	5.10567	0.0369519	0.988814
STAT5A	0.465746	6.31602	5.10064	0.0370342	0.988814
ARHGEF39	-0.733179	3.68151	5.09814	0.037075	0.988814
SURF6	0.422956	4.3428	5.09715	0.0370913	0.988814
CAAP1	-0.650658	4.8054	5.09487	0.0371287	0.988814
POGZ	0.354779	6.67397	5.09467	0.037132	0.988814
TSPAN12	0.800851	4.98891	5.09344	0.0371521	0.988814
CENPB	0.987244	4.03995	5.09155	0.0371832	0.988814
METTL16	0.479672	6.21958	5.08941	0.0372184	0.988814
NRF1	0.4924	3.93173	5.06122	0.0376855	0.988814
ATP6V0A2	0.479088	5.9693	5.06048	0.0376979	0.988814
UBE2V2	-0.471605	5.32727	5.05542	0.0377825	0.988814
MAPK8	0.731312	6.39663	5.05076	0.0378606	0.988814
DUS1L	-0.819678	5.20608	5.04542	0.0379504	0.988814
RSPRY1	0.307261	6.15463	5.03808	0.0380741	0.988814
COMMD9	-0.728552	3.48512	5.03628	0.0381043	0.988814
LOC100419583	-0.45887	6.12694	5.0205	0.0383723	0.988814
WARS2	0.609939	4.31488	5.01793	0.038416	0.988814
ZNF418	1.09399	3.1389	5.01265	0.0385062	0.988814
SRF	-0.676857	4.48229	5.00723	0.0385992	0.988814
CIZ1	0.396582	5.2506	5.00372	0.0386594	0.988814
ASAH1	0.78807	7.16644	4.99436	0.0388207	0.988814
EEPD1	1.27296	2.48726	4.99074	0.0388832	0.988814
KIAA0195	0.528979	4.61043	4.98922	0.0389095	0.988814
SCARNA6	-0.910521	9.37403	4.98272	0.0390221	0.988814
MIEN1	0.457672	4.63884	4.98046	0.0390615	0.988814
DESI1	-0.495561	5.31741	4.97856	0.0390945	0.988814
DCK	-0.749634	4.926	4.97416	0.0391713	0.988814
SGTA	0.582556	5.35138	4.97293	0.0391928	0.988814
TRMT10A	-1.04491	2.66282	4.96911	0.0392595	0.988814
PLIN3	-0.387459	6.8736	4.94847	0.0396224	0.988814
CSNK2A2	0.478482	5.48702	4.94182	0.0397402	0.988814
ACAA1	-0.418113	5.01825	4.93848	0.0397995	0.988814
PHF19	0.449287	5.65726	4.93405	0.0398782	0.988814
ALDH2	0.930938	3.89343	4.9295	0.0399593	0.988814
NR1D1	1.17729	2.74728	4.92575	0.0400264	0.988814
NTPCR	-0.531214	4.88602	4.91504	0.0402184	0.988814
HLA-J	1.60306	4.42829	4.9076	0.0403525	0.988814
CRKL	0.426749	7.0723	4.90725	0.0403589	0.988814
GNPDA1	0.463901	5.17229	4.89608	0.0405611	0.988814
FDXR	-0.578416	4.68589	4.89542	0.0405731	0.988814
SNORA4	-0.724778	10.3752	4.89349	0.0406083	0.988814
2017-09-01	-0.592894	4.89796	4.89017	0.0406686	0.988814
C1orf52	0.526048	4.22623	4.88929	0.0406847	0.988814
DDX60L	-1.19177	3.90254	4.88744	0.0407184	0.988814
ADD3	-0.402243	7.20897	4.88374	0.040786	0.988814
KIF16B	1.31342	2.96072	4.87274	0.0409875	0.988814
MTMR1	-0.367285	5.46808	4.83882	0.0416165	0.988814
LSM3	0.554228	4.45063	4.83078	0.0417673	0.988814
RCSD1	-0.383953	6.90572	4.82756	0.0418277	0.988814
PBDC1	-0.599094	3.70667	4.82281	0.0419172	0.988814
STAP2	-0.726718	3.1581	4.82182	0.041936	0.988814
PIGO	0.722644	4.00189	4.82079	0.0419553	0.988814
C1orf216	-0.694189	3.43241	4.81008	0.0421582	0.988814
OGFOD3	-0.706104	3.04531	4.80933	0.0421723	0.988814
MTRF1	0.43928	3.98023	4.79689	0.0424094	0.988814
CXorf57	-0.817377	3.94955	4.79314	0.0424811	0.988814
PPOX	-0.66805	3.14568	4.78045	0.042725	0.988814
OSBPL8	0.438303	6.78386	4.77891	0.0427546	0.988814
TRIB1	-0.915364	3.67908	4.77791	0.0427741	0.988814
RBMX2	0.566308	4.08217	4.77194	0.0428894	0.988814
PLA1A	0.777053	4.46275	4.77183	0.0428916	0.988814
CRY2	0.49601	4.62769	4.76365	0.0430503	0.988814
HSPA1A	1.87504	5.75957	4.75694	0.043181	0.988814
PSMA6	-0.341416	6.98943	4.75403	0.0432379	0.988814
RNF168	0.470348	7.47842	4.7467	0.0433814	0.988814
NCOR1	0.3545	7.47484	4.74636	0.0433881	0.988814
FAM129A	-0.488202	5.7621	4.74401	0.0434343	0.988814
ZNF652	-0.449771	5.52933	4.73424	0.0436266	0.988814
C16orf52	-0.868274	3.26462	4.73369	0.0436375	0.988814
CYB5R1	0.64801	3.17012	4.73161	0.0436786	0.988814
DOCK9	0.473103	5.02224	4.72818	0.0437466	0.988814
TMEM243	-0.479753	5.3171	4.72604	0.0437889	0.988814
TMEM14B	-0.400403	6.62305	4.72358	0.0438377	0.988814
PPIF	-0.591677	5.53753	4.71526	0.0440033	0.988814
LMBR1	-0.529029	5.05811	4.7126	0.0440564	0.988814
PNP	-0.584483	5.42518	4.70932	0.0441221	0.988814
CLEC2D	-0.946454	6.76241	4.70604	0.0441876	0.988814
SMG5	0.430246	6.0521	4.69284	0.0444532	0.988814
WAC	0.436783	6.89095	4.69136	0.044483	0.988814
CD300A	0.565071	5.85205	4.69092	0.0444919	0.988814
LOC148696	0.889211	3.17631	4.68673	0.0445766	0.988814
BRPF1	0.642507	3.86338	4.67731	0.0447677	0.988814
AFF4	0.589197	6.971	4.6766	0.0447822	0.988814
TXNDC17	-0.531931	4.41773	4.67475	0.04482	0.988814
LOC642776	-1.08182	3.26022	4.6657	0.0450047	0.988814
SUPT6H	0.29313	6.26883	4.66469	0.0450255	0.988814
TMEM144	1.07996	2.59097	4.70456	0.0451136	0.988814
SESN3	-1.34311	2.77291	4.64769	0.0453751	0.988814
SON	0.385468	8.76767	4.64712	0.0453868	0.988814
FBRSL1	1.26071	3.27406	4.63402	0.0456585	0.988814
C17orf80	-0.453426	4.64156	4.63188	0.0457033	0.988814
SCARB2	-0.565658	4.46431	4.62134	0.0459235	0.988814
TLE3	0.504264	5.32124	4.61919	0.0459684	0.988814
COPG1	0.368359	7.37888	4.61617	0.0460319	0.988814
TSC1	0.435527	5.2154	4.60882	0.0461867	0.988814
SDHAF1	-0.748432	3.56135	4.60314	0.0463066	0.988814
PAFAH2	-0.649034	3.61448	4.60002	0.0463725	0.988814
TMEM55A	0.516401	4.30258	4.59859	0.0464028	0.988814
VASH2	-0.52016	5.55216	4.58462	0.0467002	0.988814
TRIM38	-0.393807	6.20131	4.57669	0.04687	0.988814
TMEM116	-0.754972	2.7931	4.57387	0.0469304	0.988814
C12orf75	-0.440537	6.13697	4.57241	0.0469618	0.988814
SH2B3	0.445357	5.67301	4.56847	0.0470467	0.988814
IQSEC1	0.417044	6.13244	4.56818	0.047053	0.988814
UBE2O	0.377789	5.44523	4.56016	0.047226	0.988814
CLDN12	0.606467	4.13183	4.5593	0.0472446	0.988814
C14orf169	0.541802	4.87141	4.5534	0.0473726	0.988814
CSRNP2	0.544924	4.12794	4.55117	0.0474211	0.988814
ABCC10	0.823014	3.10608	4.54728	0.0475057	0.988814
ATXN1L	0.402866	5.32788	4.54707	0.0475103	0.988814
CYTH3	0.866783	6.50062	4.54519	0.0475513	0.988814
WRNIP1	-0.487239	4.45621	4.53486	0.0477772	0.988814
CNOT7	0.398534	6.306	4.51689	0.0481731	0.988814
BLOC1S1	-0.91255	2.57125	4.51481	0.0482192	0.988814
ETV6	0.372483	6.53336	4.50847	0.0483599	0.988814
PPFIA1	0.490303	5.46715	4.50046	0.0485384	0.988814
DHRS4-AS1	-0.697905	3.20184	4.48794	0.0488191	0.988814
PDCD2L	0.592936	4.12082	4.47519	0.0491066	0.988814
ADO	-0.409485	5.77347	4.47003	0.0492236	0.988814
CTNNB1	-0.339784	7.75236	4.4652	0.0493334	0.988814
MTF1	0.548837	4.04983	4.46505	0.0493367	0.988814
FBXO30	0.555935	4.99646	4.46427	0.0493544	0.988814
POLR2G	-0.430546	5.86415	4.46404	0.0493598	0.988814
COX10	-0.473354	4.10678	4.45958	0.0494615	0.988814
PPP6C	0.375872	5.76557	4.45766	0.0495054	0.988814
MSRB2	-0.75802	3.3423	4.45479	0.0495709	0.988814
CLMN	0.604208	5.29399	4.4493	0.0496967	0.988814
USP49	0.577042	4.3999	4.44115	0.0498842	0.988814
NEIL3	-0.833969	3.67608	4.43901	0.0499334	0.988814

## Sheet: Table S6
Table S6. Repeated measures ANOVA analysis of Tg challenge experiments showing blunted XBP1 splicing in PMDD.
Source of Variation	% of total variation	P value	P value summary	Significant?
Interaction	9.381	0.0259	*	Yes
Diagnosis	9.349	0.0637	ns	No
Treatment	30.01	<0.0001	****	Yes
Subject	24.2	0.0222	*	Yes
ANOVA table	SS	DF	MS	F (DFn, DFd)	P value
Interaction	1.443	3	0.4809	F (3, 33) = 3.508	P=0.0259
Diagnosis	1.438	1	1.438	F (1, 11) = 4.250	P=0.0637
Treatment	4.615	3	1.538	F (3, 33) = 11.22	P<0.0001
Subject	3.721	11	0.3383	F (11, 33) = 2.468	P=0.0222
Residual	4.524	33	0.1371
Post-hoc analysis: Within group, between treatment comparisons (compared to Vehicle)
Sidak's multiple comparisons test	Predicted (LS) mean diff.	95.00% CI of diff.	Significant?	Summary	Adjusted P Value
Controls
Veh vs. E2	-0.1226	-0.6602 to 0.4150	No	ns	0.9206
Veh vs. Tg	-0.6889	-1.227 to -0.1513	Yes	**	0.0085
Veh vs. E2+Tg	-1.162	-1.700 to -0.6247	Yes	****	<0.0001
Cases
Veh vs. E2	-0.06626	-0.5640 to 0.4315	No	ns	0.9824
Veh vs. Tg	-0.2396	-0.7374 to 0.2581	No	ns	0.5515
Veh vs. E2+Tg	-0.3338	-0.8315 to 0.1640	No	ns	0.2738
Test details	Predicted (LS) mean 1	Predicted (LS) mean 2	Predicted (LS) mean diff.	SE of diff.	N1	N2	t	DF
Controls
Veh vs. E2	1	1.123	-0.1226	0.2138	6	6	0.5735	33
Veh vs. Tg	1	1.689	-0.6889	0.2138	6	6	3.223	33
Veh vs. E2+Tg	1	2.162	-1.162	0.2138	6	6	5.437	33
Cases
Veh vs. E2	1	1.066	-0.06626	0.1979	7	7	0.3348	33
Veh vs. Tg	1	1.24	-0.2396	0.1979	7	7	1.211	33
Veh vs. E2+Tg	1	1.334	-0.3338	0.1979	7	7	1.686	33
Post-hoc analysis: Modulatory effect of E2 (Tg alone vs. E2 + Tg)
Sidak's multiple comparisons test	Predicted (LS) mean diff.	95.00% CI of diff.	Significant?	Summary	Adjusted P Value
Tg - E2+Tg
Controls	-0.4734	-0.8057 to -0.1412	Yes	**	0.0072
Cases	-0.09411	-0.4017 to 0.2135	No	ns	0.6926
Test details	Predicted (LS) mean 1	Predicted (LS) mean 2	Predicted (LS) mean diff.	SE of diff.	N1	N2	t	DF
Tg - E2+Tg
Controls	1.689	2.162	-0.4734	0.1285	6	6	3.685	11
Cases	1.24	1.334	-0.09411	0.119	7	7	0.7912	11
Post-hoc analysis: Within treatment, between group comparisons.
Sidak's multiple comparisons test	Predicted (LS) mean diff.	95.00% CI of diff.	Significant?	Summary	Adjusted P Value
Controls - Cases
Veh	0	-0.6254 to 0.6254	No	ns	>0.9999
E2	0.05635	-0.5691 to 0.6818	No	ns	0.9989
Tg	0.4493	-0.1762 to 1.075	No	ns	0.2481
E2+Tg	0.8286	0.2031 to 1.454	Yes	**	0.0051
Test details	Predicted (LS) mean 1	Predicted (LS) mean 2	Predicted (LS) mean diff.	SE of diff.	N1	N2	t	DF
Controls - Cases
Veh	1	1	0	0.2408	6	6	0	44
E2	1.123	1.066	0.05635	0.2408	6	6	0.234	44
Tg	1.689	1.24	0.4493	0.2408	7	7	1.865	44
E2+Tg	2.162	1.334	0.8286	0.2408	7	7	3.44	44

## Sheet: Table S7
Table S7. Leading edge analysis of top 20 magenta module GSEA GO terms
		Gene set #
Gene	Total	1	2	3	4	5	6	7	8	9	10	11	12	13	14	15	16	17	18	19	20	Gene Name
GRM3	12	1	1	0	1	1	1	1	0	1	1	0	1	0	0	0	1	1	0	0	1	glutamate metabotropic receptor 3(GRM3)
SYT1	12	1	1	0	1	1	1	0	0	1	1	0	1	1	0	0	0	1	1	1	0	synaptotagmin 1(SYT1)
SNAP25	11	1	1	0	1	0	1	0	0	1	1	1	1	1	0	0	0	1	0	1	0	synaptosome associated protein 25(SNAP25)
GRIN2B	11	1	1	0	1	0	0	1	1	1	1	1	1	0	0	0	1	1	0	0	0	glutamate ionotropic receptor NMDA type subunit 2B(GRIN2B)
LRRTM1	10	1	1	0	0	1	1	1	0	1	1	0	0	1	0	0	0	1	1	0	0	leucine rich repeat transmembrane neuronal 1(LRRTM1)
RAC3	9	0	1	1	1	0	0	0	0	0	1	0	1	1	1	0	0	0	1	1	0	ras-related C3 botulinum toxin substrate 3 (rho family, small GTP binding protein Rac3)(RAC3)
GRIN3B	9	1	1	0	1	0	0	1	0	1	0	1	1	0	0	0	1	1	0	0	0	glutamate ionotropic receptor NMDA type subunit 3B(GRIN3B)
CAMK2B	8	0	1	0	0	0	1	1	0	1	1	0	0	1	0	0	0	0	1	1	0	calcium/calmodulin dependent protein kinase II beta(CAMK2B)
PRKCZ	8	0	1	1	0	1	1	0	1	0	1	0	0	0	1	0	0	0	0	1	0	protein kinase C zeta(PRKCZ)
LRRC4B	8	1	1	0	0	1	0	0	0	1	1	0	0	1	0	0	0	1	1	0	0	leucine rich repeat containing 4B(LRRC4B)
DSCAM	7	0	1	1	0	1	0	0	0	0	1	0	0	0	1	1	0	0	0	1	0	DS cell adhesion molecule(DSCAM)
EPHA2	7	0	0	1	0	0	0	0	1	0	0	0	0	0	0	1	1	1	1	1	0	EPH receptor A2(EPHA2)
GNG3	7	0	1	0	0	0	0	1	0	1	1	1	0	0	0	0	1	0	0	0	1	G protein subunit gamma 3(GNG3)
HCRT	7	0	1	0	1	0	1	1	0	1	0	0	1	0	0	0	0	0	0	0	1	hypocretin neuropeptide precursor(HCRT)
MAGEE1	7	1	1	0	0	0	0	1	0	1	1	1	0	0	0	0	0	1	0	0	0	MAGE family member E1(MAGEE1)
ATP2B2	7	0	1	1	0	0	1	0	0	0	0	0	0	0	1	1	0	1	0	1	0	ATPase plasma membrane Ca2+ transporting 2(ATP2B2)
LRRTM3	6	1	0	0	0	0	0	1	0	1	0	0	0	1	0	0	0	1	1	0	0	leucine rich repeat transmembrane neuronal 3(LRRTM3)
OPRL1	6	0	1	0	1	0	0	0	0	0	1	0	1	0	0	0	1	0	0	0	1	opioid related nociceptin receptor 1(OPRL1)
NPTX1	6	0	0	1	1	0	0	0	0	0	0	0	1	0	1	1	0	0	0	1	0	neuronal pentraxin 1(NPTX1)
ID1	6	0	0	1	0	0	0	0	1	0	0	0	0	1	0	1	0	0	1	1	0	inhibitor of DNA binding 1, HLH protein(ID1)
RIMS4	5	1	1	0	0	0	1	0	0	1	0	0	0	0	0	0	0	1	0	0	0	regulating synaptic membrane exocytosis 4(RIMS4)
HOXA2	5	0	0	1	0	0	0	0	0	0	0	0	0	1	1	1	0	0	0	1	0	homeobox A2(HOXA2)
SEMA3F	5	0	0	1	0	0	0	0	0	0	0	0	0	1	1	1	0	0	0	1	0	semaphorin 3F(SEMA3F)
WNT3	5	0	0	1	0	0	0	0	0	0	0	0	0	0	1	1	1	0	0	1	0	Wnt family member 3(WNT3)
PLP1	5	0	0	1	1	0	0	0	0	0	0	0	1	0	1	0	0	0	0	1	0	proteolipid protein 1(PLP1)
GPR173	4	0	0	0	0	0	0	0	0	0	0	0	0	1	0	0	1	0	0	1	1	G protein-coupled receptor 173(GPR173)
HTR6	4	0	0	0	1	0	0	0	0	0	0	0	1	0	0	0	1	0	0	0	1	5-hydroxytryptamine receptor 6(HTR6)
SCN1A	4	0	1	0	0	1	0	0	0	0	1	1	0	0	0	0	0	0	0	0	0	sodium voltage-gated channel alpha subunit 1(SCN1A)
ARX	4	0	0	1	0	0	0	0	0	0	0	0	0	0	1	1	0	0	0	1	0	aristaless related homeobox(ARX)
HES5	4	0	0	1	0	0	0	0	0	0	0	0	0	1	1	0	0	0	0	1	0	hes family bHLH transcription factor 5(HES5)
NMB	4	0	1	0	1	0	0	0	0	0	1	0	0	0	0	0	0	0	0	0	1	neuromedin B(NMB)
SYT9	4	0	1	0	1	0	0	0	0	1	0	0	1	0	0	0	0	0	0	0	0	synaptotagmin 9(SYT9)
RP1L1	4	0	1	1	0	0	0	0	0	0	0	0	0	0	1	0	0	0	0	1	0	retinitis pigmentosa 1 like 1(RP1L1)
ACHE	3	0	0	0	1	0	1	0	0	0	0	0	1	0	0	0	0	0	0	0	0	acetylcholinesterase (Cartwright blood group)(ACHE)
CALB2	3	0	1	0	0	1	0	0	0	0	1	0	0	0	0	0	0	0	0	0	0	calbindin 2(CALB2)
TRPC6	3	0	0	1	0	0	0	0	0	0	0	0	0	1	0	0	0	0	0	1	0	transient receptor potential cation channel subfamily C member 6(TRPC6)
MAPK8IP1	3	0	1	0	0	1	0	0	0	0	1	0	0	0	0	0	0	0	0	0	0	mitogen-activated protein kinase 8 interacting protein 1(MAPK8IP1)
GNAZ	3	0	0	0	0	0	0	0	0	0	0	1	0	0	0	0	1	0	0	0	1	G protein subunit alpha z(GNAZ)
SDC3	3	0	1	0	0	1	0	0	0	0	1	0	0	0	0	0	0	0	0	0	0	syndecan 3(SDC3)
KISS1R	3	0	0	0	0	0	1	0	0	0	0	0	0	0	0	0	1	0	0	0	1	KISS1 receptor(KISS1R)
CADM2	3	0	1	0	0	1	0	0	0	0	1	0	0	0	0	0	0	0	0	0	0	cell adhesion molecule 2(CADM2)
OGFR	2	0	0	0	0	0	0	0	0	0	0	0	0	0	0	0	1	0	0	0	1	opioid growth factor receptor(OGFR)
SLC7A10	2	0	1	0	0	0	0	0	0	0	1	0	0	0	0	0	0	0	0	0	0	solute carrier family 7 member 10(SLC7A10)
OR2H1	2	0	0	0	0	0	0	0	0	0	0	0	0	0	0	0	1	0	0	0	1	olfactory receptor family 2 subfamily H member 1(OR2H1)
TACR2	2	0	0	0	0	0	0	0	0	0	0	0	0	0	0	0	1	0	0	0	1	tachykinin receptor 2(TACR2)
GPBAR1	2	0	0	0	0	0	0	0	0	0	0	0	0	0	0	0	1	0	0	0	1	G protein-coupled bile acid receptor 1(GPBAR1)
GFRA1	2	0	0	0	0	0	0	0	1	0	0	0	0	0	0	0	1	0	0	0	0	GDNF family receptor alpha 1(GFRA1)
ZAP70	2	0	0	0	0	0	0	0	1	0	0	1	0	0	0	0	0	0	0	0	0	zeta chain of T cell receptor associated protein kinase 70(ZAP70)
C2CD4D	2	0	0	0	1	0	0	0	0	0	0	0	1	0	0	0	0	0	0	0	0	C2 calcium dependent domain containing 4D(C2CD4D)
GPR85	2	0	0	0	0	0	0	0	0	0	0	0	0	0	0	0	1	0	0	0	1	G protein-coupled receptor 85(GPR85)
PDGFA	2	0	0	0	1	0	0	0	1	0	0	0	0	0	0	0	0	0	0	0	0	platelet derived growth factor subunit A(PDGFA)
TGFA	2	0	0	0	0	0	0	0	0	0	0	0	0	0	0	0	0	1	1	0	0	transforming growth factor alpha(TGFA)
GPR82	2	0	0	0	0	0	0	0	0	0	0	0	0	0	0	0	1	0	0	0	1	G protein-coupled receptor 82(GPR82)
GPR150	2	0	0	0	0	0	0	0	0	0	0	0	0	0	0	0	1	0	0	0	1	G protein-coupled receptor 150(GPR150)
SCN3B	2	0	0	0	1	0	0	0	0	0	0	1	0	0	0	0	0	0	0	0	0	sodium voltage-gated channel beta subunit 3(SCN3B)
CACNG2	2	0	0	0	0	0	1	0	0	0	0	1	0	0	0	0	0	0	0	0	0	calcium voltage-gated channel auxiliary subunit gamma 2(CACNG2)
TAS1R3	2	0	0	0	0	0	0	0	0	0	0	0	0	0	0	0	1	0	0	0	1	taste 1 receptor member 3(TAS1R3)
SH2B2	2	0	0	0	0	0	0	0	1	0	0	0	0	0	0	0	1	0	0	0	0	SH2B adaptor protein 2(SH2B2)
GDF11	2	0	0	0	0	0	0	0	1	0	0	0	0	0	0	0	0	0	0	1	0	growth differentiation factor 11(GDF11)
ZFHX3	2	0	0	0	0	0	0	0	0	0	0	0	0	1	0	0	0	0	0	1	0	zinc finger homeobox 3(ZFHX3)
NELL2	2	0	1	0	0	0	0	0	0	0	1	0	0	0	0	0	0	0	0	0	0	neural EGFL like 2(NELL2)
PTPRD	2	0	0	0	0	0	0	0	1	0	0	0	0	0	0	0	1	0	0	0	0	protein tyrosine phosphatase, receptor type D(PTPRD)
MLPH	2	0	1	0	0	0	0	0	0	0	1	0	0	0	0	0	0	0	0	0	0	melanophilin(MLPH)
ITGB4	1	0	0	0	0	0	0	0	0	0	0	1	0	0	0	0	0	0	0	0	0	integrin subunit beta 4(ITGB4)
C16orf45	1	0	0	0	0	0	0	0	0	0	0	0	0	0	0	0	0	0	0	1	0	chromosome 16 open reading frame 45(C16orf45)
C8G	1	0	0	0	0	0	0	0	0	0	0	1	0	0	0	0	0	0	0	0	0	complement C8 gamma chain(C8G)
IL11	1	0	0	0	1	0	0	0	0	0	0	0	0	0	0	0	0	0	0	0	0	interleukin 11(IL11)
ENTPD2	1	0	0	0	0	0	0	0	0	0	0	0	0	0	0	0	0	0	0	0	1	ectonucleoside triphosphate diphosphohydrolase 2(ENTPD2)
MMP2	1	0	0	0	0	0	0	0	1	0	0	0	0	0	0	0	0	0	0	0	0	matrix metallopeptidase 2(MMP2)
ACTN1	1	0	0	0	0	0	0	0	0	0	0	0	0	0	0	1	0	0	0	0	0	actinin alpha 1(ACTN1)
ETV2	1	0	0	0	0	0	0	0	1	0	0	0	0	0	0	0	0	0	0	0	0	ETS variant 2(ETV2)
SRCIN1	1	0	0	0	0	0	0	0	0	0	0	0	0	0	0	1	0	0	0	0	0	SRC kinase signaling inhibitor 1(SRCIN1)
F3	1	0	0	0	0	0	0	0	0	0	0	0	0	0	0	0	1	0	0	0	0	coagulation factor III, tissue factor(F3)
CNKSR1	1	0	0	0	0	0	0	0	1	0	0	0	0	0	0	0	0	0	0	0	0	connector enhancer of kinase suppressor of Ras 1(CNKSR1)
TMIGD2	1	0	0	0	0	0	0	0	0	0	0	0	0	0	0	0	1	0	0	0	0	transmembrane and immunoglobulin domain containing 2(TMIGD2)
RGS7BP	1	0	0	0	0	0	0	0	0	0	0	0	0	0	0	0	0	0	0	0	1	regulator of G-protein signaling 7 binding protein(RGS7BP)
ZFPM1	1	0	0	0	0	0	0	0	0	0	0	0	0	0	0	1	0	0	0	0	0	zinc finger protein, FOG family member 1(ZFPM1)
RNF165	1	0	0	0	0	0	0	0	0	0	0	0	0	0	0	1	0	0	0	0	0	ring finger protein 165(RNF165)
APCDD1	1	0	0	0	0	0	0	0	0	0	0	0	0	0	0	0	0	0	0	1	0	APC down-regulated 1(APCDD1)
AKAP3	1	0	0	0	0	0	0	0	1	0	0	0	0	0	0	0	0	0	0	0	0	A-kinase anchoring protein 3(AKAP3)
REPS2	1	0	0	0	0	0	0	0	1	0	0	0	0	0	0	0	0	0	0	0	0	RALBP1 associated Eps domain containing 2(REPS2)
KCNJ1	1	0	0	0	0	0	0	0	0	0	0	1	0	0	0	0	0	0	0	0	0	potassium voltage-gated channel subfamily J member 1(KCNJ1)
SLC14A1	1	0	0	0	0	0	0	0	0	0	0	0	0	0	0	0	0	1	0	0	0	solute carrier family 14 member 1 (Kidd blood group)(SLC14A1)
FOXF2	1	0	0	0	0	0	0	0	0	0	0	0	0	0	0	1	0	0	0	0	0	forkhead box F2(FOXF2)
NEGR1	1	0	0	0	0	0	0	0	0	0	0	0	0	0	0	0	0	0	0	1	0	neuronal growth regulator 1(NEGR1)
VANGL2	1	0	0	0	0	0	0	0	0	0	0	0	0	0	0	1	0	0	0	0	0	VANGL planar cell polarity protein 2(VANGL2)
DPCR1	1	0	0	0	0	0	0	0	0	0	0	0	0	0	0	0	0	0	1	0	0	diffuse panbronchiolitis critical region 1(DPCR1)
GJB5	1	0	0	0	0	0	0	0	0	0	0	1	0	0	0	0	0	0	0	0	0	gap junction protein beta 5(GJB5)
Gene Set
1	GO_SYNAPTIC_MEMBRANE_signal
2	GO_NEURON_PART_signal
3	GO_NEURON_DIFFERENTIATION_signal
4	GO_CELL_CELL_SIGNALING_signal
5	GO_AXON_signal
6	GO_MODULATION_OF_SYNAPTIC_TRANSMISSION_signal
7	GO_POSTSYNAPSE_signal
8	GO_ENZYME_LINKED_RECEPTOR_PROTEIN_SIGNALING_PATHWAY_signal
9	GO_SYNAPSE_PART_signal
10	GO_NEURON_PROJECTION_signal
11	GO_PLASMA_MEMBRANE_PROTEIN_COMPLEX_signal
12	GO_SYNAPTIC_SIGNALING_signal
13	GO_REGULATION_OF_NERVOUS_SYSTEM_DEVELOPMENT_signal
14	GO_NEURON_DEVELOPMENT_signal
15	GO_CELL_MORPHOGENESIS_INVOLVED_IN_DIFFERENTIATION_signal
16	GO_SIGNAL_TRANSDUCER_ACTIVITY_signal
17	GO_PLASMA_MEMBRANE_REGION_signal
18	GO_POSITIVE_REGULATION_OF_CELLULAR_COMPONENT_ORGANIZATION_signal
19	GO_NEUROGENESIS_signal
20	GO_G_PROTEIN_COUPLED_RECEPTOR_SIGNALING_PATHWAY_signal

## Sheet: Table S8
Table S8. Enrichr analysis of Magenta LEA genes
ENCODE - ChEA Consensus TFs
Term	Overlap	Adjusted P-value	Z-score	Combined Score	Genes
SUZ12_CHEA	27/1684	1.03438e-07	-1.54193	31.1647	CAMK2B;ACHE;ARX;TGFA;SEMA3F;SLC7A10;GRM3;HTR6;LRRTM3;LRRTM1;GPR150;HOXA2;NPTX1;CACNG2;HES5;WNT3;TRPC6;FOXF2;DSCAM;NEGR1;CADM2;GFRA1;ATP2B2;GRIN2B;NELL2;RGS7BP;ZFPM1
REST_CHEA	18/1280	0.000296587	-1.60355	18.5325	CAMK2B;SNAP25;SYT1;DSCAM;ATP2B2;SYT9;MAPK8IP1;NELL2;PTPRD;HTR6;RIMS4;GJB5;NPTX1;HCRT;SCN3B;CACNG2;TAS1R3;ZFPM1
ESR1_CHEA	4/154	0.0987298	-1.72128	9.19833	MLPH;DSCAM;TGFA;GFRA1
EZH2_ENCODE	5/338	0.207778	-1.66445	6.80592	GRIN3B;ITGB4;TGFA;F3;RNF165
TCF3_CHEA	10/1006	0.198767	-1.55939	6.79342	CAMK2B;LRRTM3;ACTN1;GPR150;ID1;PDGFA;C16ORF45;SRCIN1;WNT3;SCN1A
EZH2_CHEA	4/237	0.213589	-1.59839	6.20028	NPTX1;CACNG2;ZFPM1;WNT3
SMAD4_CHEA	6/584	0.369074	-1.52901	4.77967	PTPRD;ACTN1;ID1;SDC3;REPS2;GRIN2B
GATA2_CHEA	7/772	0.369074	-1.4558	4.26063	ACHE;CNKSR1;MMP2;F3;SRCIN1;ZFPM1;EPHA2
TP53_CHEA	4/319	0.369074	-1.42045	4.19196	NELL2;ACTN1;MMP2;EPHA2
REST_ENCODE	4/383	0.54973	-1.45564	3.52684	SNAP25;SCN3B;CACNG2;MAPK8IP1
POU5F1_CHEA	3/261	0.608413	-1.3079	2.91157	ZFHX3;LRRTM3;PDGFA
NANOG_CHEA	5/595	0.628706	-1.30551	2.74981	ZFHX3;LRRTM3;GJB5;ID1;PDGFA
HDAC2_ENCODE	2/175	0.79676	-1.32361	2.27036	ACTN1;ID1
TP63_CHEA	9/1399	0.769719	-1.18901	2.16866	ZAP70;DSCAM;ITGB4;GJB5;TACR2;SEMA3F;F3;KCNJ1;ZFPM1
SALL4_CHEA	3/355	0.849788	-1.19085	1.88376	NELL2;ZFHX3;F3
SOX2_CHEA	5/775	0.988887	-1.21186	1.65506	CALB2;ZFHX3;LRRTM3;ID1;PDGFA
GATA1_CHEA	5/807	0.999998	-1.06815	1.3515	ACHE;SLC14A1;C16ORF45;ZFPM1;EPHA2
HNF4A_ENCODE	7/1276	0.999998	-1.12349	1.24641	OGFR;ENTPD2;C8G;ID1;TACR2;KISS1R;OPRL1
BCL3_ENCODE	2/273	0.999998	-1.08352	1.17385	NMB;TAS1R3
ZBTB7A_ENCODE	11/2184	0.999998	-0.97157	0.979018	OGFR;ACHE;GRIN3B;C8G;ACTN1;ID1;KISS1R;OPRL1;SRCIN1;ZFPM1;EPHA2
Roadmap Epigenomics Histone Markers
Term	Overlap	Adjusted P-value	Z-score	Combined Score	Genes
H3K27me3 Mobilized CD34 Primary Cells	54/4453	1.09932e-05	-1.73669	29.7982	ACHE;SNAP25;ITGB4;SLC7A10;CALB2;GRM3;GPR173;RIMS4;HTR6;LRRTM1;RAC3;HOXA2;IL11;TRPC6;ENTPD2;ACTN1;MMP2;TACR2;GFRA1;F3;MAPK8IP1;RGS7BP;ZFPM1;EPHA2;RNF165;CAMK2B;GNAZ;SDC3;ARX;PDGFA;TGFA;SEMA3F;APCDD1;AKAP3;GPR150;REPS2;NPTX1;CACNG2;SCN3B;WNT3;HES5;SYT1;FOXF2;MAGEE1;CADM2;ATP2B2;PTPRD;GRIN3B;MLPH;VANGL2;DPCR1;ID1;PLP1;C16ORF45
H3K27me3 Brain Inferior Temporal Lobe	16/868	0.016235	-1.41906	13.0088	CAMK2B;IL11;TRPC6;ITGB4;MMP2;SEMA3F;PRKCZ;RP1L1;RIMS4;GRIN3B;HTR6;MLPH;DPCR1;RGS7BP;CACNG2;WNT3
H3K27me3 Colonic Mucosa	27/3006	0.136039	-1.6909	10.391	CAMK2B;ACHE;ITGB4;TGFA;PDGFA;APCDD1;SLC7A10;CALB2;GRM3;GPR173;GPR150;REPS2;HOXA2;SCN3B;WNT3;IL11;GDF11;TRPC6;SYT1;DSCAM;NEGR1;GRIN2B;PTPRD;GRIN3B;MLPH;C16ORF45;RGS7BP
H3K27me3 iPS DF 19.11	26/2112	0.136039	-1.56111	9.84448	CAMK2B;GNAZ;ACHE;SDC3;TGFA;SEMA3F;CALB2;RIMS4;LRRTM1;GPR150;NPTX1;SCN3B;SH2B2;IL11;NMB;TRPC6;NEGR1;SYT9;SRCIN1;PTPRD;GRIN3B;MLPH;C2CD4D;GJB5;RGS7BP;ZFPM1
H3K27me3 Duodenum Mucosa	22/1866	0.149807	-1.52146	8.89513	CAMK2B;ACHE;GNAZ;IL11;GDF11;TRPC6;SYT1;NEGR1;CADM2;ITGB4;SDC3;ARX;SEMA3F;APCDD1;SLC7A10;GRM3;PTPRD;GRIN3B;GPR150;ID1;C16ORF45;RGS7BP
H3K27me3 CD4+ CD25+ CD127- Treg Primary Cells	17/1199	0.136039	-1.42155	8.70725	IL11;SNAP25;ZFHX3;DSCAM;NEGR1;MMP2;ARX;PDGFA;MAPK8IP1;CALB2;PTPRD;LRRTM1;GJB5;C16ORF45;HES5;LRRC4B;RNF165
H3K27me3 CD4 Memory Primary Cells	18/1574	0.152987	-1.45236	8.23674	ACHE;SNAP25;ZFHX3;CADM2;SDC3;SEMA3F;SYT9;SLC7A10;GRIN2B;RP1L1;GRIN3B;LRRTM1;ID1;C16ORF45;NPTX1;RGS7BP;SCN3B;RNF165
H3K27me3 H1	39/4826	0.244368	-1.74807	7.64944	OGFR;CAMK2B;ACHE;SNAP25;ITGB4;SDC3;APCDD1;SLC7A10;CALB2;GRM3;HTR6;RIMS4;GPR150;LRRTM1;KISS1R;NPTX1;SCN3B;WNT3;HES5;GDF11;IL11;TRPC6;ENTPD2;DSCAM;ACTN1;MMP2;ATP2B2;SYT9;GRIN2B;F3;MAPK8IP1;PTPRD;RP1L1;GRIN3B;MLPH;C16ORF45;ZFPM1;EPHA2;RNF165
H3K27me3 CD8 Memory Primary Cells	19/1623	0.158458	-1.40298	7.5548	IL11;ACHE;SDC3;ARX;TGFA;PDGFA;SEMA3F;APCDD1;F3;CALB2;HTR6;GRIN3B;VANGL2;DPCR1;ID1;KISS1R;HES5;SCN1A;RNF165
H3K27me3 Treg Primary Cells	13/856	0.158458	-1.30632	7.11101	ACHE;IL11;NEGR1;SDC3;ARX;SEMA3F;F3;GRM3;PTPRD;GRIN3B;LRRTM1;CACNG2;HES5
H3K27me3 Duodenum Smooth Muscle	14/1054	0.200105	-1.39992	7.06418	ACHE;TRPC6;SYT1;ITGB4;MMP2;ARX;SLC7A10;F3;GRM3;PTPRD;VANGL2;GPR150;KISS1R;WNT3
H3K27me3 CD8 Naive Primary Cells	24/2258	0.244368	-1.48298	7.0307	CAMK2B;SNAP25;ACHE;ZFHX3;TRPC6;CADM2;MMP2;SDC3;ARX;PDGFA;ATP2B2;SEMA3F;APCDD1;F3;CALB2;GRM3;PTPRD;GRIN3B;HTR6;ID1;KISS1R;C16ORF45;RGS7BP;RNF165
H3K27me3 Rectal Smooth Muscle	18/1601	0.244368	-1.50922	6.964	CAMK2B;ACHE;IL11;SNAP25;SYT1;DSCAM;CADM2;ITGB4;ACTN1;MAPK8IP1;GRM3;RP1L1;LRRTM1;GPR150;ID1;REPS2;C16ORF45;LRRC4B
H3K27me3 H1 BMP4 Derived Trophoblast Cultured Cells	25/2683	0.244368	-1.50461	6.71531	CAMK2B;ACHE;PDGFA;SEMA3F;GRM3;RIMS4;LRRTM1;GPR150;KISS1R;RAC3;HCRT;TAS1R3;LRRC4B;TRPC6;DSCAM;SYT1;SYT9;SRCIN1;F3;MAPK8IP1;PTPRD;GRIN3B;C16ORF45;RGS7BP;RNF165
H3K27me3 CD4+ CD25- CD45RA+ Naive Primary Cells	17/1476	0.244368	-1.34146	5.90797	SNAP25;TRPC6;DSCAM;SYT1;MMP2;ARX;ATP2B2;GFRA1;GRM3;GRIN3B;MLPH;LRRTM3;ID1;NPTX1;RGS7BP;CACNG2;RNF165
H3K27me3 Stomach Smooth Muscle	12/993	0.244368	-1.30526	5.79634	CAMK2B;RP1L1;GRM3;IL11;TRPC6;SYT1;MAGEE1;DPCR1;TGFA;NPTX1;SLC7A10;F3
H3K27me3 Breast vHMEC	15/1493	0.244368	-1.33381	5.75627	ACHE;MAGEE1;MMP2;SDC3;ATP2B2;APCDD1;PTPRD;MLPH;LRRTM3;LRRTM1;GPR150;KISS1R;C16ORF45;RGS7BP;RNF165
H3K4me1 CD4+ CD25- CD45RA+ Naive Primary Cells	28/3910	0.693274	-1.71958	5.18466	GNAZ;ACHE;SNAP25;ITGB4;SDC3;OPRL1;PDGFA;SLC7A10;CALB2;HTR6;C8G;GPR150;REPS2;HOXA2;NPTX1;WNT3;LRRC4B;IL11;ENTPD2;NEGR1;CADM2;SRCIN1;F3;MAPK8IP1;VANGL2;ID1;C16ORF45;RNF165
H3K27me3 CD4+ CD25int CD127+ Tmem Primary Cells	12/1106	0.401819	-1.26523	4.75874	CAMK2B;IL11;ACHE;SNAP25;GRIN3B;VANGL2;KISS1R;HOXA2;ATP2B2;GFRA1;SLC7A10;GRIN2B
H3K27me3 Stomach Mucosa	19/1479	0.463276	-1.32516	4.7239	ACHE;GNAZ;GDF11;SNAP25;TRPC6;FOXF2;TGFA;SLC7A10;GRM3;RP1L1;GRIN3B;MLPH;C2CD4D;DPCR1;LRRTM1;ID1;C16ORF45;RGS7BP;TAS1R3
KEGG Pathways
Term	Overlap	Adjusted P-value	Z-score	Combined Score	Genes
Neuroactive ligand-receptor interaction_Homo sapiens_hsa04080	7/277	0.0123172	-1.89338	15.9365	GRM3;GRIN3B;HTR6;TACR2;KISS1R;OPRL1;GRIN2B
cAMP signaling pathway_Homo sapiens_hsa04024	6/199	0.0123172	-1.91871	15.9315	CAMK2B;GRIN3B;HTR6;RAC3;ATP2B2;GRIN2B
Rap1 signaling pathway_Homo sapiens_hsa04015	6/211	0.0123172	-1.91111	15.2688	ID1;PDGFA;RAC3;PRKCZ;GRIN2B;EPHA2
Ras signaling pathway_Homo sapiens_hsa04014	6/227	0.0136135	-1.93098	14.6788	ZAP70;GNG3;PDGFA;RAC3;GRIN2B;EPHA2
Glutamatergic synapse_Homo sapiens_hsa04724	4/114	0.0293501	-1.80195	11.583	GRM3;GRIN3B;GNG3;GRIN2B
Cocaine addiction_Homo sapiens_hsa05030	3/49	0.0285614	-1.70768	11.3349	GRM3;GRIN3B;GRIN2B
Glioma_Homo sapiens_hsa05214	3/65	0.038975	-1.86634	10.8714	CAMK2B;TGFA;PDGFA
Dopaminergic synapse_Homo sapiens_hsa04728	4/129	0.038975	-1.73437	10.3667	CAMK2B;GNG3;GRIN2B;SCN1A
Amphetamine addiction_Homo sapiens_hsa05031	3/67	0.038975	-1.7227	9.8865	CAMK2B;GRIN3B;GRIN2B
Wnt signaling pathway_Homo sapiens_hsa04310	4/142	0.0390385	-1.65096	9.29815	CAMK2B;VANGL2;RAC3;WNT3
Pathways in cancer_Homo sapiens_hsa05200	6/397	0.0662855	-1.81615	8.73652	GNG3;MMP2;PDGFA;TGFA;RAC3;WNT3
Arrhythmogenic right ventricular cardiomyopathy (ARVC)_Homo sapiens_hsa05412	3/74	0.0422085	-1.475	8.05143	ITGB4;ACTN1;CACNG2
Calcium signaling pathway_Homo sapiens_hsa04020	4/180	0.0662855	-1.65537	7.946	CAMK2B;HTR6;TACR2;ATP2B2
AGE-RAGE signaling pathway in diabetic complications_Homo sapiens_hsa04933	3/101	0.0730972	-1.66168	7.64252	MMP2;PRKCZ;F3
Circadian entrainment_Homo sapiens_hsa04713	3/95	0.0662855	-1.5662	7.46462	CAMK2B;GNG3;GRIN2B
Cholinergic synapse_Homo sapiens_hsa04725	3/111	0.0811177	-1.60422	6.96976	CAMK2B;ACHE;GNG3
Focal adhesion_Homo sapiens_hsa04510	4/202	0.0811177	-1.54482	6.80917	ITGB4;ACTN1;PDGFA;RAC3
Regulation of actin cytoskeleton_Homo sapiens_hsa04810	4/214	0.0847733	-1.47573	6.21974	ITGB4;ACTN1;PDGFA;RAC3
MAPK signaling pathway_Homo sapiens_hsa04010	4/255	0.118829	-1.41221	5.14521	PDGFA;RAC3;CACNG2;MAPK8IP1
Axon guidance_Homo sapiens_hsa04360	3/127	0.101104	-1.28843	5.13726	RAC3;SEMA3F;EPHA2
GO Biological Process
Term	Overlap	Adjusted P-value	Z-score	Combined Score	Genes
central nervous system myelination (GO:0022010)	2/9	0.0352568	-2.97046	21.6851	PLP1;HES5
megakaryocyte differentiation (GO:0030219)	2/10	0.0352568	-2.98922	21.1636	IL11;ZFPM1
anterograde trans-synaptic signaling (GO:0098916)	10/241	7.56093e-05	-1.20867	19.4089	GRM3;SNAP25;HTR6;SYT1;OPRL1;PLP1;TACR2;NPTX1;HCRT;GRIN2B
chemical synaptic transmission (GO:0007268)	10/290	0.000208694	-1.35146	19.3929	GRM3;SNAP25;HTR6;SYT1;OPRL1;PLP1;TACR2;NPTX1;HCRT;GRIN2B
neuron projection extension involved in neuron projection guidance (GO:1902284)	2/9	0.0352568	-2.53555	18.5102	NELL2;SEMA3F
axon extension involved in axon guidance (GO:0048846)	2/9	0.0352568	-2.52127	18.4059	NELL2;SEMA3F
sympathetic ganglion development (GO:0061549)	2/10	0.0352568	-2.54955	18.0507	NELL2;SEMA3F
regulation of calcium ion-dependent exocytosis (GO:0017158)	4/54	0.0166519	-1.83548	17.0278	RIMS4;C2CD4D;SYT1;SYT9
semaphorin-plexin signaling pathway involved in neuron projection guidance (GO:1902285)	2/14	0.0460867	-2.62498	16.7663	NELL2;SEMA3F
positive regulation of synaptic transmission (GO:0050806)	5/68	0.00292433	-1.42172	16.0713	RIMS4;SYT1;CACNG2;GRIN2B;PRKCZ
oligodendrocyte development (GO:0014003)	2/13	0.0447834	-2.36705	15.477	PLP1;HES5
ganglion development (GO:0061548)	2/11	0.0384455	-2.21559	15.248	NELL2;SEMA3F
glutamate receptor signaling pathway (GO:0007215)	3/37	0.0352568	-2.02814	15.1359	GRM3;GRIN3B;GRIN2B
regulation of cell development (GO:0060284)	2/21	0.0752902	-2.58051	14.3759	HES5;WNT3
regulation of regulated secretory pathway (GO:1903305)	3/38	0.0352568	-1.92595	14.221	C2CD4D;SYT1;SYT9
regulation of JAK-STAT cascade (GO:0046425)	4/66	0.0291449	-1.61677	13.732	LRRTM3;LRRTM1;HES5;LRRC4B
transmembrane receptor protein tyrosine kinase signaling pathway (GO:0007169)	8/397	0.0321967	-1.73206	13.7258	NELL2;CNKSR1;ZAP70;MMP2;PDGFA;GRIN2B;SH2B2;EPHA2
cardiac muscle cell contraction (GO:0086003)	2/18	0.0642498	-2.25158	13.2372	SCN3B;SCN1A
sympathetic nervous system development (GO:0048485)	2/17	0.0591835	-2.18531	13.0987	NELL2;SEMA3F
positive regulation of axon guidance (GO:1902669)	1/7	0.191553	-3.72415	13.0095	DSCAM
GO Molecular Function
Term	Overlap	Adjusted P-value	Z-score	Combined Score	Genes
opioid receptor activity (GO:0004985)	2/8	0.0118906	-3.04969	23.0212	OGFR;OPRL1
glycine binding (GO:0016594)	2/14	0.0265905	-2.30548	14.7256	GRIN3B;GRIN2B
kinase inhibitor activity (GO:0019210)	4/60	0.00744591	-1.51474	13.4268	LRRTM3;LRRTM1;LRRC4B;MAPK8IP1
cysteinyl leukotriene receptor activity (GO:0001631)	1/7	0.156504	-3.77618	13.1913	KISS1R
leukotriene receptor activity (GO:0004974)	1/7	0.156504	-3.76928	13.1672	KISS1R
syntaxin-1 binding (GO:0017075)	2/16	0.0316949	-2.1364	13.0669	SNAP25;SYT1
G-protein coupled receptor activity (GO:0004930)	9/268	0.000436695	-1.02046	13.0607	GRM3;GPR173;HTR6;GPR85;KISS1R;OPRL1;TACR2;GPBAR1;TAS1R3
calcium ion transmembrane transporter activity (GO:0015085)	4/78	0.0102542	-1.65583	12.9998	GRIN3B;TRPC6;ATP2B2;CACNG2
protein kinase regulator activity (GO:0019887)	5/108	0.00744591	-1.33689	12.1288	CNKSR1;LRRTM3;LRRTM1;LRRC4B;MAPK8IP1
urea transmembrane transporter activity (GO:0015204)	1/7	0.156504	-3.26145	11.3932	SLC14A1
voltage-gated ion channel activity involved in regulation of postsynaptic membrane potential (GO:1905030)	2/24	0.0522517	-2.08962	11.088	SCN3B;SCN1A
syntaxin binding (GO:0019905)	4/78	0.0102542	-1.37478	10.7933	SNAP25;C2CD4D;SYT1;SYT9
protein kinase inhibitor activity (GO:0004860)	4/68	0.00908008	-1.25182	10.4877	LRRTM3;LRRTM1;LRRC4B;MAPK8IP1
vascular endothelial growth factor-activated receptor activity (GO:0005021)	1/8	0.156504	-2.9678	9.97751	NELL2
calcium-dependent phospholipid binding (GO:0005544)	3/48	0.0216608	-1.47726	9.89415	C2CD4D;SYT1;SYT9
growth factor receptor binding (GO:0070851)	3/93	0.0725993	-1.92622	9.29268	IL11;PDGFA;TGFA
protein-hormone receptor activity (GO:0016500)	1/11	0.182512	-3.03806	9.26597	GPR173
vinculin binding (GO:0017166)	1/11	0.182512	-2.93566	8.95366	ACTN1
cation channel activity (GO:0005261)	4/147	0.0492415	-1.60283	8.82946	GRIN3B;TRPC6;CACNG2;SCN1A
calcium channel activity (GO:0005262)	3/94	0.0725993	-1.81396	8.69797	GRIN3B;TRPC6;CACNG2
GO Cellular Component
Term	Overlap	Adjusted P-value	Z-score	Combined Score	Genes
NMDA selective glutamate receptor complex (GO:0017146)	2/10	0.0151525	-2.70546	19.1546	GRIN3B;GRIN2B
ionotropic glutamate receptor complex (GO:0008328)	3/40	0.0151525	-1.96193	14.1891	GRIN3B;CACNG2;GRIN2B
integral component of plasma membrane (GO:0005887)	16/1464	0.0151525	-1.70572	12.6773	SLC14A1;TRPC6;CADM2;OPRL1;TACR2;TGFA;ATP2B2;APCDD1;SLC7A10;GRIN2B;GRM3;PTPRD;HTR6;KISS1R;TAS1R3;EPHA2
clathrin-sculpted gamma-aminobutyric acid transport vesicle membrane (GO:0061202)	1/9	0.210156	-3.22896	10.4822	SYT1
clathrin-sculpted gamma-aminobutyric acid transport vesicle (GO:0061200)	1/9	0.210156	-3.1823	10.3307	SYT1
pseudopodium (GO:0031143)	1/10	0.21182	-2.88612	9.07138	ACTN1
dendrite (GO:0030425)	4/216	0.137167	-2.0639	8.6349	CALB2;HTR6;MLPH;SRCIN1
cation channel complex (GO:0034703)	3/66	0.0416305	-1.32105	7.63778	GRIN3B;CACNG2;GRIN2B
axon (GO:0030424)	3/142	0.191392	-2.02361	7.48027	DSCAM;LRRTM1;SRCIN1
T cell receptor complex (GO:0042101)	1/17	0.246654	-2.45463	6.44977	ZAP70
platelet alpha granule lumen (GO:0031093)	2/68	0.210156	-1.90765	6.33359	ACTN1;PDGFA
Golgi lumen (GO:0005796)	3/99	0.102894	-1.23939	5.76762	SDC3;PDGFA;WNT3
BLOC-1 complex (GO:0031083)	1/17	0.246654	-2.14204	5.62843	SNAP25
AMPA glutamate receptor complex (GO:0032281)	1/19	0.255405	-1.84455	4.64951	CACNG2
clathrin-coated vesicle membrane (GO:0030665)	2/82	0.22803	-1.45378	4.33568	SYT1;SYT9
platelet alpha granule (GO:0031091)	2/91	0.246654	-1.524	4.26412	ACTN1;PDGFA
clathrin-coated vesicle (GO:0030136)	2/101	0.246654	-1.57382	4.11736	SYT1;SYT9
intrinsic component of mitochondrial inner membrane (GO:0031304)	1/30	0.371995	-1.67954	3.50602	HCRT
mitochondrial intermembrane space (GO:0005758)	1/58	0.419753	-1.92705	2.86631	HCRT
endoplasmic reticulum-Golgi intermediate compartment membrane (GO:0033116)	1/48	0.419753	-1.68522	2.79015	TGFA
